# Supplementary material for: Proteome-Wide Identification of Lysine Succinylation in the Proteins of Tomato (Solanum lycopersicum)
Source: PLoS One. 2016 Feb 1;11(2):e0147586. doi: 10.1371/journal.pone.0147586 (PMC4734689; doi:10.1371/journal.pone.0147586)
Supplement: S1 Table — (XLS) [file pone.0147586.s004.xls]

## Sheet: Annotation_Combine
Table S1 GO/KEGG annotation of succinylated protein in tomato
Protein accession	Position	Amino acid	Protein names	Score	Modified sequence	Mass error [ppm]	Charge	m/z	Motif logo	Subcellular Location	Biological Process	Cellular Component	Molecular Function	KEGG KO No.	KEGG Gene	KEGG Pathway	IPR ID	Domain description
A0RZC9	148	K	Constitutive plastid-lipid associated protein	82.069	_TTILLADLNDFK(su)K_	-1.0209	2	796.433		chloroplast			deaminase activity; catalytic activity;				IPR013813;	Endoribonuclease L-PSP/chorismate mutase-like;
C5IU71	110	K	Chloroplast sedoheptulose-1,7-bisphosphatase	86.866	_TIAFK(su)VR_	0.22045	2	467.771	........A.K..........	chloroplast	sucrose biosynthetic process; starch metabolic process; carbohydrate biosynthetic process; polysaccharide biosynthetic process; glucan metabolic process; defense response to other organism; single-organism process; biosynthetic process; response to external biotic stimulus; disaccharide metabolic process; response to stimulus; response to other organism; cellular metabolic process; cellular polys…	intracellular organelle; apoplast; chloroplast part; plastid envelope; organelle envelope; intracellular organelle part; cytoplasm; plastid part; intracellular part; plastid stroma; cell; extracellular region; organelle part; chloroplast envelope; chloroplast; organelle; intracellular membrane-bounded organelle; intracellular; cell part; envelope; thylakoid; membrane-bounded organelle; plastid; c…	carbohydrate phosphatase activity; phosphoric ester hydrolase activity; catalytic activity; phosphatase activity; hydrolase activity, acting on ester bonds; hydrolase activity; sugar-phosphatase activity; fructose 1,6-bisphosphate 1-phosphatase activity;	K01100	E3.1.3.37; sedoheptulose-bisphosphatase [EC:3.1.3.37]	sly01200 Carbon metabolism - Solanum lycopersicum (tomato); sly00710 Carbon fixation in photosynthetic organisms - Solanum lycopersicum (tomato); sly01100 Metabolic pathways - Solanum lycopersicum (tomato);
D2KQI9	262	K	Mitochondrial succinate dehydrogenase iron sulfur subunit	79.201	_GLNPGK(su)HIQNIK_	-0.039923	2	709.891	.A........K..........	mitochondria	tricarboxylic acid metabolic process; oxidation-reduction process; small molecule metabolic process; single-organism cellular process; tricarboxylic acid cycle; single-organism process; primary metabolic process; cellular respiration; cellular metabolic process; organic substance metabolic process; citrate metabolic process; metabolic process; generation of precursor metabolites and energy; aerob…	membrane; organelle membrane; cytoplasm; macromolecular complex; succinate dehydrogenase complex; intracellular part; mitochondrial membrane part; cell; organelle part; mitochondrial envelope; catalytic complex; fumarate reductase complex; membrane part; cell part; intracellular; organelle inner membrane; membrane-bounded organelle; mitochondrial inner membrane; intracellular organelle; mitochond…	electron carrier activity; 2 iron, 2 sulfur cluster binding; transition metal ion binding; catalytic activity; binding; iron-sulfur cluster binding; ion binding; metal ion binding; cation binding; zinc ion binding; oxidoreductase activity; metal cluster binding;	K00235	SDHB; succinate dehydrogenase (ubiquinone) iron-sulfur subunit [EC:1.3.5.1]	sly01110 Biosynthesis of secondary metabolites - Solanum lycopersicum (tomato); sly01130 Biosynthesis of antibiotics - Solanum lycopersicum (tomato); sly01200 Carbon metabolism - Solanum lycopersicum (tomato); sly00190 Oxidative phosphorylation - Solanum lycopersicum (tomato); sly01100 Metabolic pathways - Solanum lycopersicum (tomato); sly00020 Citrate cycle (TCA cycle) - Solanum lycopersicum (t…	IPR017896; IPR001041; IPR009051; IPR012675; IPR025192;	4Fe-4S ferredoxin-type, iron-sulphur binding domain; 2Fe-2S ferredoxin-type domain; Alpha-helical ferredoxin; Beta-grasp domain; Succinate dehydogenase/fumarate reductase N-terminal;
G8Z261	52	K	Hop-interacting protein THI032	50.04	_TLLEDVK(su)K_	1.5686	2	523.292	...K......K..........	cytosol	metabolic process;	intracellular organelle; membrane; apoplast; chloroplast part; cell periphery; cytoplasm; intracellular organelle part; plastid part; intracellular part; plastid stroma; cell; extracellular region; organelle part; plasma membrane; chloroplast; intracellular membrane-bounded organelle; organelle; intracellular; cell part; membrane-bounded organelle; plastid; cytoplasmic part; chloroplast stroma;	organic cyclic compound binding; heterocyclic compound binding; catalytic activity; binding; ion binding; anion binding; cofactor binding; pyridoxal phosphate binding;	K00830	AGXT; alanine-glyoxylate transaminase / serine-glyoxylate transaminase / serine-pyruvate transaminase [EC:2.6.1.44 2.6.1.45 2.6.1.51]	sly00260 Glycine, serine and threonine metabolism - Solanum lycopersicum (tomato); sly01110 Biosynthesis of secondary metabolites - Solanum lycopersicum (tomato); sly00630 Glyoxylate and dicarboxylate metabolism - Solanum lycopersicum (tomato); sly01130 Biosynthesis of antibiotics - Solanum lycopersicum (tomato); sly01200 Carbon metabolism - Solanum lycopersicum (tomato); sly01100 Metabolic pathw…	IPR015424; IPR000192; IPR015422; IPR015421;	Pyridoxal phosphate-dependent transferase; Aminotransferase class V domain; Pyridoxal phosphate-dependent transferase, major region, subdomain 2; Pyridoxal phosphate-dependent transferase, major region, subdomain 1;
G8Z261	344	K	Hop-interacting protein THI032	99.279	_VAGK(su)VFR_	-0.032567	2	438.751	........A.K..........	cytosol	metabolic process;	intracellular organelle; membrane; apoplast; chloroplast part; cell periphery; cytoplasm; intracellular organelle part; plastid part; intracellular part; plastid stroma; cell; extracellular region; organelle part; plasma membrane; chloroplast; intracellular membrane-bounded organelle; organelle; intracellular; cell part; membrane-bounded organelle; plastid; cytoplasmic part; chloroplast stroma;	organic cyclic compound binding; heterocyclic compound binding; catalytic activity; binding; ion binding; anion binding; cofactor binding; pyridoxal phosphate binding;	K00830	AGXT; alanine-glyoxylate transaminase / serine-glyoxylate transaminase / serine-pyruvate transaminase [EC:2.6.1.44 2.6.1.45 2.6.1.51]	sly00260 Glycine, serine and threonine metabolism - Solanum lycopersicum (tomato); sly01110 Biosynthesis of secondary metabolites - Solanum lycopersicum (tomato); sly00630 Glyoxylate and dicarboxylate metabolism - Solanum lycopersicum (tomato); sly01130 Biosynthesis of antibiotics - Solanum lycopersicum (tomato); sly01200 Carbon metabolism - Solanum lycopersicum (tomato); sly01100 Metabolic pathw…	IPR015424; IPR000192; IPR015422; IPR015421;	Pyridoxal phosphate-dependent transferase; Aminotransferase class V domain; Pyridoxal phosphate-dependent transferase, major region, subdomain 2; Pyridoxal phosphate-dependent transferase, major region, subdomain 1;
K4AQ32	44	K	Uncharacterized protein	88.768	_EAAAPTTLK(su)GDQVLK_	1.0039	2	821.438		mitochondria	developmental process; single-multicellular organism process; pollen development; single-organism developmental process; single-organism process; multicellular organismal development; gametophyte development; anatomical structure development; multicellular organismal process;	membrane; organelle membrane; cytoplasm; macromolecular complex; intracellular part; mitochondrial membrane part; cell; organelle part; non-membrane-bounded organelle; mitochondrial envelope; membrane-enclosed lumen; intracellular organelle lumen; membrane part; cell part; intracellular; organelle inner membrane; membrane-bounded organelle; mitochondrial inner membrane; plastid; organelle lumen; …	transition metal ion binding; binding; cobalt ion binding; ion binding; metal ion binding; cation binding; copper ion binding; zinc ion binding;
K4AQ32	57	K	Uncharacterized protein	71.614	_DIFYEVK(su)NK_	1.1431	2	628.314	...K......K..........	mitochondria	developmental process; single-multicellular organism process; pollen development; single-organism developmental process; single-organism process; multicellular organismal development; gametophyte development; anatomical structure development; multicellular organismal process;	membrane; organelle membrane; cytoplasm; macromolecular complex; intracellular part; mitochondrial membrane part; cell; organelle part; non-membrane-bounded organelle; mitochondrial envelope; membrane-enclosed lumen; intracellular organelle lumen; membrane part; cell part; intracellular; organelle inner membrane; membrane-bounded organelle; mitochondrial inner membrane; plastid; organelle lumen; …	transition metal ion binding; binding; cobalt ion binding; ion binding; metal ion binding; cation binding; copper ion binding; zinc ion binding;
K4AQ32	95	K	Uncharacterized protein	66.989	_QK(su)ANLLSESEIIK_	0.94946	2	786.928	.A........K..........	mitochondria	developmental process; single-multicellular organism process; pollen development; single-organism developmental process; single-organism process; multicellular organismal development; gametophyte development; anatomical structure development; multicellular organismal process;	membrane; organelle membrane; cytoplasm; macromolecular complex; intracellular part; mitochondrial membrane part; cell; organelle part; non-membrane-bounded organelle; mitochondrial envelope; membrane-enclosed lumen; intracellular organelle lumen; membrane part; cell part; intracellular; organelle inner membrane; membrane-bounded organelle; mitochondrial inner membrane; plastid; organelle lumen; …	transition metal ion binding; binding; cobalt ion binding; ion binding; metal ion binding; cation binding; copper ion binding; zinc ion binding;
K4AQ32	157	K	Uncharacterized protein	110.81	_ELK(su)KPLLR_	-0.37316	2	548.84	.A........K..........	mitochondria	developmental process; single-multicellular organism process; pollen development; single-organism developmental process; single-organism process; multicellular organismal development; gametophyte development; anatomical structure development; multicellular organismal process;	membrane; organelle membrane; cytoplasm; macromolecular complex; intracellular part; mitochondrial membrane part; cell; organelle part; non-membrane-bounded organelle; mitochondrial envelope; membrane-enclosed lumen; intracellular organelle lumen; membrane part; cell part; intracellular; organelle inner membrane; membrane-bounded organelle; mitochondrial inner membrane; plastid; organelle lumen; …	transition metal ion binding; binding; cobalt ion binding; ion binding; metal ion binding; cation binding; copper ion binding; zinc ion binding;
K4AQ32	166	K	Uncharacterized protein	99.815	_NNEK(su)GIALLK_	0.25716	2	600.335	..K.......K..........	mitochondria	developmental process; single-multicellular organism process; pollen development; single-organism developmental process; single-organism process; multicellular organismal development; gametophyte development; anatomical structure development; multicellular organismal process;	membrane; organelle membrane; cytoplasm; macromolecular complex; intracellular part; mitochondrial membrane part; cell; organelle part; non-membrane-bounded organelle; mitochondrial envelope; membrane-enclosed lumen; intracellular organelle lumen; membrane part; cell part; intracellular; organelle inner membrane; membrane-bounded organelle; mitochondrial inner membrane; plastid; organelle lumen; …	transition metal ion binding; binding; cobalt ion binding; ion binding; metal ion binding; cation binding; copper ion binding; zinc ion binding;
K4AQ32	177	K	Uncharacterized protein	93.649	_AEFDK(su)INQK_	-0.32499	2	596.796		mitochondria	developmental process; single-multicellular organism process; pollen development; single-organism developmental process; single-organism process; multicellular organismal development; gametophyte development; anatomical structure development; multicellular organismal process;	membrane; organelle membrane; cytoplasm; macromolecular complex; intracellular part; mitochondrial membrane part; cell; organelle part; non-membrane-bounded organelle; mitochondrial envelope; membrane-enclosed lumen; intracellular organelle lumen; membrane part; cell part; intracellular; organelle inner membrane; membrane-bounded organelle; mitochondrial inner membrane; plastid; organelle lumen; …	transition metal ion binding; binding; cobalt ion binding; ion binding; metal ion binding; cation binding; copper ion binding; zinc ion binding;
K4AQ32	209	K	Uncharacterized protein	76.478	_AQLEELK(su)K_	0.13924	2	529.79	...K......K..........	mitochondria	developmental process; single-multicellular organism process; pollen development; single-organism developmental process; single-organism process; multicellular organismal development; gametophyte development; anatomical structure development; multicellular organismal process;	membrane; organelle membrane; cytoplasm; macromolecular complex; intracellular part; mitochondrial membrane part; cell; organelle part; non-membrane-bounded organelle; mitochondrial envelope; membrane-enclosed lumen; intracellular organelle lumen; membrane part; cell part; intracellular; organelle inner membrane; membrane-bounded organelle; mitochondrial inner membrane; plastid; organelle lumen; …	transition metal ion binding; binding; cobalt ion binding; ion binding; metal ion binding; cation binding; copper ion binding; zinc ion binding;
K4AR61	27	K	Uncharacterized protein	106.6	_FAVK(su)DYNQK_	-0.23854	2	606.798	........A.K..........	cytosol			endopeptidase regulator activity; molecular function regulator; enzyme inhibitor activity; enzyme regulator activity; endopeptidase inhibitor activity; cysteine-type endopeptidase inhibitor activity; peptidase inhibitor activity; peptidase regulator activity;				IPR020381; IPR000010;	Proteinase inhibitor I25, cystatin, conserved region; Proteinase inhibitor I25, cystatin;
K4ASC8	233	K	Uncharacterized protein	122.97	_TQIQK(su)M(ox)QPDAEGK_	0.099121	2	795.377		chloroplast		membrane; chloroplast part; external encapsulating structure; organelle membrane; cell periphery; cell junction; cytoplasm; intrinsic component of membrane; intracellular part; cell-cell junction; cell; symplast; chloroplast envelope; organelle part; plasmodesma; membrane part; cell part; intracellular; membrane-bounded organelle; plastid; intracellular organelle; bounding membrane of organelle; …	dicarboxylic acid transmembrane transporter activity; organic acid transmembrane transporter activity; tricarboxylic acid transmembrane transporter activity; ion transmembrane transporter activity; substrate-specific transporter activity; organic anion transmembrane transporter activity; anion transmembrane transporter activity; carboxylic acid transmembrane transporter activity; substrate-specif…	K15104			IPR023395;	Mitochondrial carrier domain;
K4ASC8	256	K	Uncharacterized protein	101.9	_TLK(su)TGGPFK_	0.7436	2	524.787		chloroplast		membrane; chloroplast part; external encapsulating structure; organelle membrane; cell periphery; cell junction; cytoplasm; intrinsic component of membrane; intracellular part; cell-cell junction; cell; symplast; chloroplast envelope; organelle part; plasmodesma; membrane part; cell part; intracellular; membrane-bounded organelle; plastid; intracellular organelle; bounding membrane of organelle; …	dicarboxylic acid transmembrane transporter activity; organic acid transmembrane transporter activity; tricarboxylic acid transmembrane transporter activity; ion transmembrane transporter activity; substrate-specific transporter activity; organic anion transmembrane transporter activity; anion transmembrane transporter activity; carboxylic acid transmembrane transporter activity; substrate-specif…	K15104			IPR023395;	Mitochondrial carrier domain;
K4ASQ6	54	K	Uncharacterized protein	74.789	_VSQIDITPYPIK(su)GGR_	0.046623	2	872.467		extracellular							IPR014756; IPR003172;	Immunoglobulin E-set; MD-2-related lipid-recognition domain;
K4ATJ4	164	K	Peptidyl-prolyl cis-trans isomerase	123.98	_TFK(su)DENFK_	1.6768	2	564.764	..K.......K..........	chloroplast	cellular component biogenesis; cellular component organization; cellular macromolecular complex assembly; protein complex subunit organization; cellular protein metabolic process; protein peptidyl-prolyl isomerization; peptidyl-proline modification; primary metabolic process; cellular metabolic process; macromolecular complex subunit organization; organic substance metabolic process; peptidyl-ami…	intracellular organelle; membrane; chloroplast thylakoid membrane; chloroplast part; cytoplasm; intracellular organelle part; chloroplast thylakoid; thylakoid membrane; plastid part; thylakoid lumen; intracellular part; plastid stroma; cell; organelle part; chloroplast; photosynthetic membrane; intracellular membrane-bounded organelle; organelle; intracellular; cell part; thylakoid; plastid thyla…	peptidyl-prolyl cis-trans isomerase activity; isomerase activity; catalytic activity; cis-trans isomerase activity;	K03768			IPR002130; IPR029000;	Cyclophilin-type peptidyl-prolyl cis-trans isomerase domain; Cyclophilin-like domain;
K4AWQ5	405	K	DBT; 2-oxoisovalerate dehydrogenase E2 component (dihydrolipoyl transacylase) [EC:2.3.1.168]	124.08	_LLNCAK(su)INK_	-0.1472	2	587.318		chloroplast	cellular response to stimulus; cellular response to stress; cellular response to starvation; response to light stimulus; response to stress; response to abiotic stimulus; single-organism cellular process; response to oxygen-containing compound; single-organism process; cellular response to external stimulus; response to absence of light; response to organic substance; response to stimulus; cellul…		transferase activity, transferring acyl groups; transition metal ion binding; catalytic activity; binding; ion binding; metal ion binding; cation binding; zinc ion binding; transferase activity, transferring acyl groups other than amino-acyl groups; transferase activity; acetyltransferase activity;	K09699	DBT; 2-oxoisovalerate dehydrogenase E2 component (dihydrolipoyl transacylase) [EC:2.3.1.168]	sly01110 Biosynthesis of secondary metabolites - Solanum lycopersicum (tomato); sly01130 Biosynthesis of antibiotics - Solanum lycopersicum (tomato); sly00280 Valine, leucine and isoleucine degradation - Solanum lycopersicum (tomato); sly01100 Metabolic pathways - Solanum lycopersicum (tomato);	IPR004167; IPR001078; IPR011053; IPR000089; IPR023213;	E3-binding domain; 2-oxoacid dehydrogenase acyltransferase, catalytic domain; Single hybrid motif; Biotin/lipoyl attachment; Chloramphenicol acetyltransferase-like domain;
K4AXC0	380	K	CS; citrate synthase [EC:2.3.3.1]	57.425	_HLPK(su)DPLFQLVSK_	-1.6656	3	541.303		mitochondria	tricarboxylic acid metabolic process; oxidation-reduction process; small molecule metabolic process; single-organism cellular process; tricarboxylic acid cycle; single-organism process; carbohydrate metabolic process; response to stimulus; primary metabolic process; cellular respiration; cellular metabolic process; response to metal ion; organic substance metabolic process; citrate metabolic proc…	organelle; intracellular membrane-bounded organelle; intracellular organelle; external encapsulating structure; intracellular; cell part; cell periphery; cytoplasm; intracellular part; cell wall; membrane-bounded organelle; cell; plastid; cytoplasmic part; chloroplast;	citrate synthase activity; ATP binding; nucleoside phosphate binding; transferase activity, transferring acyl groups, acyl groups converted into alkyl on transfer; nucleoside binding; ion binding; nucleotide binding; zinc ion binding; organic cyclic compound binding; heterocyclic compound binding; ribonucleoside binding; transferase activity, transferring acyl groups; carbohydrate derivative bind…	K01647	CS; citrate synthase [EC:2.3.3.1]	sly01110 Biosynthesis of secondary metabolites - Solanum lycopersicum (tomato); sly00630 Glyoxylate and dicarboxylate metabolism - Solanum lycopersicum (tomato); sly01210 2-Oxocarboxylic acid metabolism - Solanum lycopersicum (tomato); sly01130 Biosynthesis of antibiotics - Solanum lycopersicum (tomato); sly01200 Carbon metabolism - Solanum lycopersicum (tomato); sly01230 Biosynthesis of amino ac…	IPR016142; IPR016141;	Citrate synthase-like, large alpha subdomain; Citrate synthase-like, core;
K4AXC0	405	K	CS; citrate synthase [EC:2.3.3.1]	95.319	_VK(su)NPWPNVDAHSGVLLNYYGLTEAR_	-0.3509	3	971.823		mitochondria	tricarboxylic acid metabolic process; oxidation-reduction process; small molecule metabolic process; single-organism cellular process; tricarboxylic acid cycle; single-organism process; carbohydrate metabolic process; response to stimulus; primary metabolic process; cellular respiration; cellular metabolic process; response to metal ion; organic substance metabolic process; citrate metabolic proc…	organelle; intracellular membrane-bounded organelle; intracellular organelle; external encapsulating structure; intracellular; cell part; cell periphery; cytoplasm; intracellular part; cell wall; membrane-bounded organelle; cell; plastid; cytoplasmic part; chloroplast;	citrate synthase activity; ATP binding; nucleoside phosphate binding; transferase activity, transferring acyl groups, acyl groups converted into alkyl on transfer; nucleoside binding; ion binding; nucleotide binding; zinc ion binding; organic cyclic compound binding; heterocyclic compound binding; ribonucleoside binding; transferase activity, transferring acyl groups; carbohydrate derivative bind…	K01647	CS; citrate synthase [EC:2.3.3.1]	sly01110 Biosynthesis of secondary metabolites - Solanum lycopersicum (tomato); sly00630 Glyoxylate and dicarboxylate metabolism - Solanum lycopersicum (tomato); sly01210 2-Oxocarboxylic acid metabolism - Solanum lycopersicum (tomato); sly01130 Biosynthesis of antibiotics - Solanum lycopersicum (tomato); sly01200 Carbon metabolism - Solanum lycopersicum (tomato); sly01230 Biosynthesis of amino ac…	IPR016142; IPR016141;	Citrate synthase-like, large alpha subdomain; Citrate synthase-like, core;
K4AXS2	169	K	glnA; glutamine synthetase [EC:6.3.1.2]	75.788	_HK(su)AAQIFSDPK_	1.1453	2	671.344		chloroplast	organic acid biosynthetic process; response to abiotic stimulus; glutamine metabolic process; single-organism process; biosynthetic process; response to stimulus; organonitrogen compound biosynthetic process; cellular metabolic process; glutamine family amino acid biosynthetic process; organic substance metabolic process; metabolic process; cellular amino acid metabolic process; alpha-amino acid …	membrane; chloroplast thylakoid membrane; chloroplast part; cytoplasm; chloroplast thylakoid; thylakoid membrane; macromolecular complex; intracellular part; cell; chloroplast envelope; organelle part; non-membrane-bounded organelle; intracellular; cell part; plastid thylakoid membrane; cytosolic part; membrane-bounded organelle; plastid; cytosolic ribosome; ribosome; intracellular organelle; apo…	glutamate-ammonia ligase activity; ATP binding; nucleoside phosphate binding; ligase activity; nucleoside binding; ion binding; ammonia ligase activity; nucleotide binding; ligase activity, forming carbon-nitrogen bonds; organic cyclic compound binding; heterocyclic compound binding; ribonucleoside binding; acid-ammonia (or amide) ligase activity; carbohydrate derivative binding; catalytic activi…	K01915	glnA; glutamine synthetase [EC:6.3.1.2]	sly00910 Nitrogen metabolism - Solanum lycopersicum (tomato); sly00630 Glyoxylate and dicarboxylate metabolism - Solanum lycopersicum (tomato); sly00330 Arginine and proline metabolism - Solanum lycopersicum (tomato); sly00250 Alanine, aspartate and glutamate metabolism - Solanum lycopersicum (tomato); sly01230 Biosynthesis of amino acids - Solanum lycopersicum (tomato); sly01100 Metabolic pathwa…	IPR008146; IPR008147; IPR014746;	Glutamine synthetase, catalytic domain; Glutamine synthetase, beta-Grasp; Glutamine synthetase/guanido kinase, catalytic domain;
K4AXS2	327	K	glnA; glutamine synthetase [EC:6.3.1.2]	66.056	_EEGGFEVIK(su)K_	-2.1388	2	618.311		chloroplast	organic acid biosynthetic process; response to abiotic stimulus; glutamine metabolic process; single-organism process; biosynthetic process; response to stimulus; organonitrogen compound biosynthetic process; cellular metabolic process; glutamine family amino acid biosynthetic process; organic substance metabolic process; metabolic process; cellular amino acid metabolic process; alpha-amino acid …	membrane; chloroplast thylakoid membrane; chloroplast part; cytoplasm; chloroplast thylakoid; thylakoid membrane; macromolecular complex; intracellular part; cell; chloroplast envelope; organelle part; non-membrane-bounded organelle; intracellular; cell part; plastid thylakoid membrane; cytosolic part; membrane-bounded organelle; plastid; cytosolic ribosome; ribosome; intracellular organelle; apo…	glutamate-ammonia ligase activity; ATP binding; nucleoside phosphate binding; ligase activity; nucleoside binding; ion binding; ammonia ligase activity; nucleotide binding; ligase activity, forming carbon-nitrogen bonds; organic cyclic compound binding; heterocyclic compound binding; ribonucleoside binding; acid-ammonia (or amide) ligase activity; carbohydrate derivative binding; catalytic activi…	K01915	glnA; glutamine synthetase [EC:6.3.1.2]	sly00910 Nitrogen metabolism - Solanum lycopersicum (tomato); sly00630 Glyoxylate and dicarboxylate metabolism - Solanum lycopersicum (tomato); sly00330 Arginine and proline metabolism - Solanum lycopersicum (tomato); sly00250 Alanine, aspartate and glutamate metabolism - Solanum lycopersicum (tomato); sly01230 Biosynthesis of amino acids - Solanum lycopersicum (tomato); sly01100 Metabolic pathwa…	IPR008146; IPR008147; IPR014746;	Glutamine synthetase, catalytic domain; Glutamine synthetase, beta-Grasp; Glutamine synthetase/guanido kinase, catalytic domain;
K4AXS2	338	K	glnA; glutamine synthetase [EC:6.3.1.2]	106.14	_HK(su)EHISAYGEGNER_	0.035194	3	576.264	.A........K..........	chloroplast	organic acid biosynthetic process; response to abiotic stimulus; glutamine metabolic process; single-organism process; biosynthetic process; response to stimulus; organonitrogen compound biosynthetic process; cellular metabolic process; glutamine family amino acid biosynthetic process; organic substance metabolic process; metabolic process; cellular amino acid metabolic process; alpha-amino acid …	membrane; chloroplast thylakoid membrane; chloroplast part; cytoplasm; chloroplast thylakoid; thylakoid membrane; macromolecular complex; intracellular part; cell; chloroplast envelope; organelle part; non-membrane-bounded organelle; intracellular; cell part; plastid thylakoid membrane; cytosolic part; membrane-bounded organelle; plastid; cytosolic ribosome; ribosome; intracellular organelle; apo…	glutamate-ammonia ligase activity; ATP binding; nucleoside phosphate binding; ligase activity; nucleoside binding; ion binding; ammonia ligase activity; nucleotide binding; ligase activity, forming carbon-nitrogen bonds; organic cyclic compound binding; heterocyclic compound binding; ribonucleoside binding; acid-ammonia (or amide) ligase activity; carbohydrate derivative binding; catalytic activi…	K01915	glnA; glutamine synthetase [EC:6.3.1.2]	sly00910 Nitrogen metabolism - Solanum lycopersicum (tomato); sly00630 Glyoxylate and dicarboxylate metabolism - Solanum lycopersicum (tomato); sly00330 Arginine and proline metabolism - Solanum lycopersicum (tomato); sly00250 Alanine, aspartate and glutamate metabolism - Solanum lycopersicum (tomato); sly01230 Biosynthesis of amino acids - Solanum lycopersicum (tomato); sly01100 Metabolic pathwa…	IPR008146; IPR008147; IPR014746;	Glutamine synthetase, catalytic domain; Glutamine synthetase, beta-Grasp; Glutamine synthetase/guanido kinase, catalytic domain;
K4AYA3	150	K	ATPeF0O; F-type H+-transporting ATPase subunit O	127.56	_HIDAIAK(su)R_	-0.10617	2	512.283	.......A..K..........	chloroplast	nucleoside metabolic process; purine nucleoside metabolic process; purine ribonucleoside monophosphate metabolic process; nucleotide metabolic process; single-organism process; purine ribonucleoside biosynthetic process; nucleoside biosynthetic process; biosynthetic process; ribonucleoside monophosphate biosynthetic process; cellular metabolic process; phosphate-containing compound metabolic proc…	membrane; organelle membrane; cell periphery; cytoplasm; macromolecular complex; intracellular part; mitochondrial membrane part; cell; organelle part; mitochondrial envelope; intracellular; cell part; membrane part; organelle inner membrane; membrane-bounded organelle; mitochondrial inner membrane; plastid; intracellular organelle; mitochondrial part; organelle envelope; intracellular organelle …	ATPase activity, coupled to transmembrane movement of ions; primary active transmembrane transporter activity; substrate-specific transporter activity; hydrolase activity, acting on acid anhydrides; ATPase activity, coupled to transmembrane movement of ions, rotational mechanism; monovalent inorganic cation transmembrane transporter activity; hydrolase activity; hydrogen ion transmembrane transpo…	K02137	ATPeF0O; F-type H+-transporting ATPase subunit O	sly00190 Oxidative phosphorylation - Solanum lycopersicum (tomato); sly01100 Metabolic pathways - Solanum lycopersicum (tomato);	IPR026015;	F1F0 ATP synthase OSCP/delta subunit, N-terminal domain;
K4AYA3	191	K	ATPeF0O; F-type H+-transporting ATPase subunit O	109.16	_ETLQEVMGK(su)GK_	1.0675	2	660.329		chloroplast	nucleoside metabolic process; purine nucleoside metabolic process; purine ribonucleoside monophosphate metabolic process; nucleotide metabolic process; single-organism process; purine ribonucleoside biosynthetic process; nucleoside biosynthetic process; biosynthetic process; ribonucleoside monophosphate biosynthetic process; cellular metabolic process; phosphate-containing compound metabolic proc…	membrane; organelle membrane; cell periphery; cytoplasm; macromolecular complex; intracellular part; mitochondrial membrane part; cell; organelle part; mitochondrial envelope; intracellular; cell part; membrane part; organelle inner membrane; membrane-bounded organelle; mitochondrial inner membrane; plastid; intracellular organelle; mitochondrial part; organelle envelope; intracellular organelle …	ATPase activity, coupled to transmembrane movement of ions; primary active transmembrane transporter activity; substrate-specific transporter activity; hydrolase activity, acting on acid anhydrides; ATPase activity, coupled to transmembrane movement of ions, rotational mechanism; monovalent inorganic cation transmembrane transporter activity; hydrolase activity; hydrogen ion transmembrane transpo…	K02137	ATPeF0O; F-type H+-transporting ATPase subunit O	sly00190 Oxidative phosphorylation - Solanum lycopersicum (tomato); sly01100 Metabolic pathways - Solanum lycopersicum (tomato);	IPR026015;	F1F0 ATP synthase OSCP/delta subunit, N-terminal domain;
K4AYW1	453	K	glyQS; glycyl-tRNA synthetase [EC:6.1.1.14]	70.197	_GPPVSK(su)AFDTEGNPTK_	0.18293	2	872.923		mitochondria	single-multicellular organism process; glycyl-tRNA aminoacylation; cellular aromatic compound metabolic process; reproductive process; seed development; cellular protein metabolic process; single-organism process; post-embryonic development; biosynthetic process; tRNA aminoacylation; cellular metabolic process; regulation of multicellular organismal process; organic substance metabolic process; m…	intracellular organelle; chloroplast part; intracellular organelle part; cytoplasm; plastid part; intracellular part; plastid stroma; cell; organelle part; chloroplast; organelle; intracellular membrane-bounded organelle; intracellular; cell part; membrane-bounded organelle; plastid; cytoplasmic part; chloroplast stroma;	ligase activity, forming aminoacyl-tRNA and related compounds; ATP binding; nucleoside phosphate binding; ligase activity, forming carbon-oxygen bonds; nucleoside binding; ion binding; ligase activity; nucleotide binding; organic cyclic compound binding; heterocyclic compound binding; glycine-tRNA ligase activity; ribonucleoside binding; carbohydrate derivative binding; ribonucleotide binding; ca…	K14164	glyQS; glycyl-tRNA synthetase [EC:6.1.1.14]	sly00970 Aminoacyl-tRNA biosynthesis - Solanum lycopersicum (tomato);
K4B0D3	72	K	rpiA; ribose 5-phosphate isomerase A [EC:5.3.1.6]	75.819	_LAADK(su)AVEYVK_	1.7487	2	653.848	.......A..K..........	chloroplast	NADP metabolic process; pyridine nucleotide metabolic process; cellular aromatic compound metabolic process; nicotinamide nucleotide metabolic process; organophosphate catabolic process; nucleotide metabolic process; defense response to other organism; single-organism process; response to external biotic stimulus; response to stimulus; response to other organism; cellular metabolic process; pyrid…	membrane; chloroplast thylakoid membrane; chloroplast part; cytoplasm; chloroplast thylakoid; thylakoid membrane; intracellular part; cell; chloroplast envelope; organelle part; intracellular; cell part; plastid thylakoid membrane; membrane-bounded organelle; plastid; intracellular organelle; plastid envelope; intracellular organelle part; organelle envelope; plastid part; plastid stroma; photosy…	isomerase activity; intramolecular oxidoreductase activity; ribose-5-phosphate isomerase activity; catalytic activity; intramolecular oxidoreductase activity, interconverting aldoses and ketoses;	K01807	rpiA; ribose 5-phosphate isomerase A [EC:5.3.1.6]	sly01110 Biosynthesis of secondary metabolites - Solanum lycopersicum (tomato); sly01130 Biosynthesis of antibiotics - Solanum lycopersicum (tomato); sly01200 Carbon metabolism - Solanum lycopersicum (tomato); sly00710 Carbon fixation in photosynthetic organisms - Solanum lycopersicum (tomato); sly01230 Biosynthesis of amino acids - Solanum lycopersicum (tomato); sly01100 Metabolic pathways - Sol…
K4B0Q1	128	K	Uncharacterized protein	93.649	_ALLSDVEK(su)R_	1.0523	2	565.806	..K.......K..........	chloroplast	photosystem II repair; cellular protein metabolic process; photosynthesis, light reaction; protein repair; primary metabolic process; cellular metabolic process; organic substance metabolic process; metabolic process; generation of precursor metabolites and energy; cellular macromolecule metabolic process; photosynthesis, light harvesting; protein metabolic process; macromolecule metabolic proces…	intracellular organelle; chloroplast part; chloroplast thylakoid; intracellular organelle part; cytoplasm; plastid part; thylakoid lumen; intracellular part; cell; organelle part; chloroplast; organelle; intracellular membrane-bounded organelle; intracellular; cell part; thylakoid; membrane-bounded organelle; plastid thylakoid; plastid; cytoplasmic part; organelle subcompartment; thylakoid part;	hydrolase activity; acid phosphatase activity; catalytic activity; phosphoric ester hydrolase activity; phosphatase activity; hydrolase activity, acting on ester bonds;				IPR007621;	TPM domain;
K4B1S1	118	K	Uncharacterized protein	73.324	_LVGQIAK(su)R_	0.33249	2	492.795		chloroplast	intracellular transport; establishment of protein localization to organelle; response to abiotic stimulus; cellular protein metabolic process; single-organism process; response to stimulus; cellular metabolic process; protein transport; establishment of localization; organic substance metabolic process; protein targeting; protein folding; metabolic process; establishment of localization in cell; …	intracellular organelle; apoplast; chloroplast part; plastid envelope; organelle envelope; cytoplasm; intracellular organelle part; plastid part; intracellular part; plastid stroma; cell; extracellular region; mitochondrion; chloroplast envelope; organelle part; chloroplast; intracellular membrane-bounded organelle; organelle; nucleus; intracellular; cell part; envelope; thylakoid; membrane-bound…	ATP binding; nucleoside phosphate binding; nucleoside binding; ion binding; protein binding; nucleotide binding; organic cyclic compound binding; heterocyclic compound binding; ribonucleoside binding; carbohydrate derivative binding; ribonucleotide binding; binding; purine ribonucleoside binding; anion binding; purine ribonucleotide binding; unfolded protein binding; adenyl ribonucleotide binding…				IPR029048; IPR029047;	Heat shock protein 70kD, C-terminal domain; Heat shock protein 70kD, peptide-binding domain;
K4B2J4	295	K	dnaK; molecular chaperone DnaK	97.602	_DK(su)LALQR_	0.26071	2	472.264	..........K......R...	mitochondria	protein folding; metabolic process; cellular protein metabolic process; cellular macromolecule metabolic process; macromolecule metabolic process; protein metabolic process; primary metabolic process; cellular process; cellular metabolic process; organic substance metabolic process;		ATP binding; nucleoside phosphate binding; nucleoside binding; ion binding; protein binding; nucleotide binding; organic cyclic compound binding; heterocyclic compound binding; ribonucleoside binding; carbohydrate derivative binding; ribonucleotide binding; binding; purine ribonucleoside binding; anion binding; purine ribonucleotide binding; unfolded protein binding; adenyl ribonucleotide binding…	K04043	dnaK; molecular chaperone DnaK	sly03018 RNA degradation - Solanum lycopersicum (tomato);	IPR029048; IPR029047;	Heat shock protein 70kD, C-terminal domain; Heat shock protein 70kD, peptide-binding domain;
K4B2P1	423	K	DARS; aspartyl-tRNA synthetase [EC:6.1.1.12]	68.371	_TYSNTALK(su)K_	0.57808	2	563.293	........A.K..........	chloroplast	cellular aromatic compound metabolic process; cellular protein metabolic process; single-organism process; biosynthetic process; tRNA aminoacylation; cellular metabolic process; organic substance metabolic process; metabolic process; cellular amino acid metabolic process; heterocycle metabolic process; nucleobase-containing compound metabolic process; cellular nitrogen compound metabolic process;…	organelle; intracellular membrane-bounded organelle; intracellular organelle; membrane; cell part; intracellular; cytoplasm; intracellular part; membrane-bounded organelle; cell; plastid; mitochondrion; cytoplasmic part; chloroplast;	ligase activity, forming aminoacyl-tRNA and related compounds; ATP binding; nucleoside phosphate binding; ligase activity, forming carbon-oxygen bonds; ligase activity; nucleoside binding; ion binding; nucleotide binding; organic cyclic compound binding; heterocyclic compound binding; ribonucleoside binding; carbohydrate derivative binding; catalytic activity; ribonucleotide binding; binding; nuc…	K01876	DARS; aspartyl-tRNA synthetase [EC:6.1.1.12]	sly00970 Aminoacyl-tRNA biosynthesis - Solanum lycopersicum (tomato);	IPR004364; IPR012340; IPR004365; IPR029351; IPR006195; IPR004115;	Aminoacyl-tRNA synthetase, class II (D/K/N); Nucleic acid-binding, OB-fold; OB-fold nucleic acid binding domain, AA-tRNA synthetase-type; GAD domain; Aminoacyl-tRNA synthetase, class II; GAD-like domain;
K4B319	78	K	E6.4.1.4B; 3-methylcrotonyl-CoA carboxylase beta subunit [EC:6.4.1.4]	84.479	_VMEGGGPEAVK(su)R_	1.3737	2	665.327	........A.K..........	mitochondria			transition metal ion binding; catalytic activity; binding; ligase activity; cobalt ion binding; ion binding; metal ion binding; cation binding; zinc ion binding;	K01969	E6.4.1.4B; 3-methylcrotonyl-CoA carboxylase beta subunit [EC:6.4.1.4]	sly00280 Valine, leucine and isoleucine degradation - Solanum lycopersicum (tomato); sly01100 Metabolic pathways - Solanum lycopersicum (tomato);	IPR011762; IPR000022; IPR029045; IPR011763;	Acetyl-coenzyme A carboxyltransferase, N-terminal; Carboxyl transferase; ClpP/crotonase-like domain; Acetyl-coenzyme A carboxyltransferase, C-terminal;
K4B3Q2	57	K	NDUFB9; NADH dehydrogenase (ubiquinone) 1 beta subcomplex subunit 9	62.466	_K(su)VEDVETIDR_	1.5326	2	652.322		cytosol	metabolic process; carbohydrate metabolic process; primary metabolic process; organic substance metabolic process;	membrane; organelle membrane; cytoplasm; respiratory chain complex I; macromolecular complex; intracellular part; cell; organelle part; mitochondrial envelope; catalytic complex; membrane part; cell part; intracellular; membrane-bounded organelle; intracellular organelle; bounding membrane of organelle; mitochondrial part; intracellular organelle part; organelle envelope; mitochondrion; organelle…		K03965	NDUFB9; NADH dehydrogenase (ubiquinone) 1 beta subcomplex subunit 9	sly00190 Oxidative phosphorylation - Solanum lycopersicum (tomato); sly01100 Metabolic pathways - Solanum lycopersicum (tomato);
K4B3X5	182	K	TPI; triosephosphate isomerase (TIM) [EC:5.3.1.1]	67.997	_HVIGENDEFIGK(su)K_	-2.0159	2	793.396		chloroplast	single-organism carbohydrate catabolic process; glycolytic process; single-organism catabolic process; small molecule metabolic process; single-organism cellular process; single-organism process; primary metabolic process; carbohydrate metabolic process; cellular metabolic process; organic substance metabolic process; carbohydrate catabolic process; single-organism carbohydrate metabolic process;…		isomerase activity; intramolecular oxidoreductase activity; triose-phosphate isomerase activity; catalytic activity; intramolecular oxidoreductase activity, interconverting aldoses and ketoses;	K01803	TPI; triosephosphate isomerase (TIM) [EC:5.3.1.1]	sly01110 Biosynthesis of secondary metabolites - Solanum lycopersicum (tomato); sly01130 Biosynthesis of antibiotics - Solanum lycopersicum (tomato); sly00562 Inositol phosphate metabolism - Solanum lycopersicum (tomato); sly01200 Carbon metabolism - Solanum lycopersicum (tomato); sly00710 Carbon fixation in photosynthetic organisms - Solanum lycopersicum (tomato); sly00010 Glycolysis / Gluconeog…	IPR013785;	Aldolase-type TIM barrel;
K4B4Z0	29	K	RP-S28e; small subunit ribosomal protein S28e	90.15	_VK(su)FLDDQNR_	-0.93821	2	617.807	..........K......R...	cytosol	cellular protein metabolic process; biosynthetic process; primary metabolic process; cellular metabolic process; organic substance biosynthetic process; cellular biosynthetic process; organic substance metabolic process; metabolic process; cellular macromolecule biosynthetic process; cellular macromolecule metabolic process; gene expression; macromolecule metabolic process; protein metabolic proc…	membrane; ribosome; intracellular organelle; external encapsulating structure; intracellular non-membrane-bounded organelle; cell periphery; small ribosomal subunit; intracellular organelle part; cytoplasm; macromolecular complex; intracellular part; cytosol; cell; organelle part; plasma membrane; non-membrane-bounded organelle; organelle; ribosomal subunit; intracellular; cell part; cytosolic pa…	structural constituent of ribosome; structural molecule activity;	K02979	RP-S28e; small subunit ribosomal protein S28e	sly03010 Ribosome - Solanum lycopersicum (tomato);	IPR012340;	Nucleic acid-binding, OB-fold;
K4B6A3	164	K	petH; ferredoxin--NADP+ reductase [EC:1.18.1.2]	107.9	_TVSLCVK(su)R_	0.2509	2	531.784	...K......K..........	chloroplast	response to stress; defense response to bacterium; oxidation-reduction process; single-organism cellular process; defense response to other organism; single-organism process; photosynthesis, light reaction; response to external biotic stimulus; response to stimulus; cellular metabolic process; response to other organism; multi-organism process; response to biotic stimulus; response to external st…	intracellular organelle; apoplast; chloroplast part; plastid envelope; organelle envelope; chloroplast thylakoid; intracellular organelle part; cytoplasm; plastid part; thylakoid lumen; intracellular part; cell; extracellular region; chloroplast envelope; organelle part; chloroplast; intracellular membrane-bounded organelle; organelle; cell part; intracellular; envelope; thylakoid; membrane-bound…	organic cyclic compound binding; heterocyclic compound binding; electron carrier activity; RNA binding; poly-pyrimidine tract binding; electron transporter, transferring electrons within the cyclic electron transport pathway of photosynthesis activity; electron transporter, transferring electrons within the noncyclic electron transport pathway of photosynthesis activity; catalytic activity; bindi…	K02641	petH; ferredoxin--NADP+ reductase [EC:1.18.1.2]	sly00195 Photosynthesis - Solanum lycopersicum (tomato); sly01100 Metabolic pathways - Solanum lycopersicum (tomato);	IPR001433; IPR017927; IPR008333; IPR017938; IPR001709;	Oxidoreductase FAD/NAD(P)-binding; Ferredoxin reductase-type FAD-binding domain; Oxidoreductase, FAD-binding domain; Riboflavin synthase-like beta-barrel; Flavoprotein pyridine nucleotide cytochrome reductase;
K4B778	3	K	Uncharacterized protein	69.03	_GK(su)GPGLYTEIGK_	-0.98893	2	660.346		cytosol	response to abiotic stimulus; regulation of anion transport; defense response to other organism; single-organism process; response to external biotic stimulus; response to stimulus; cellular metabolic process; response to other organism; regulation of multicellular organismal process; response to biotic stimulus; establishment of localization; regulation of seedling development; response to exter…	membrane; outer membrane; chloroplast part; external encapsulating structure; organelle membrane; cell periphery; cytoplasm; intracellular part; cell; chloroplast envelope; organelle part; non-membrane-bounded organelle; membrane-enclosed lumen; mitochondrial envelope; intracellular organelle lumen; intracellular; cell part; organelle outer membrane; membrane-bounded organelle; plastid; organelle…	ion transmembrane transporter activity; passive transmembrane transporter activity; anion channel activity; substrate-specific transporter activity; channel activity; substrate-specific transmembrane transporter activity; voltage-gated ion channel activity; voltage-gated anion channel activity; substrate-specific channel activity; ion channel activity; gated channel activity; voltage-gated channe…	K15040			IPR023614;	Porin domain;
K4B778	13	K	Uncharacterized protein	54.259	_GPGLYTEIGK(su)K_	0.37952	2	631.835		cytosol	response to abiotic stimulus; regulation of anion transport; defense response to other organism; single-organism process; response to external biotic stimulus; response to stimulus; cellular metabolic process; response to other organism; regulation of multicellular organismal process; response to biotic stimulus; establishment of localization; regulation of seedling development; response to exter…	membrane; outer membrane; chloroplast part; external encapsulating structure; organelle membrane; cell periphery; cytoplasm; intracellular part; cell; chloroplast envelope; organelle part; non-membrane-bounded organelle; membrane-enclosed lumen; mitochondrial envelope; intracellular organelle lumen; intracellular; cell part; organelle outer membrane; membrane-bounded organelle; plastid; organelle…	ion transmembrane transporter activity; passive transmembrane transporter activity; anion channel activity; substrate-specific transporter activity; channel activity; substrate-specific transmembrane transporter activity; voltage-gated ion channel activity; voltage-gated anion channel activity; substrate-specific channel activity; ion channel activity; gated channel activity; voltage-gated channe…	K15040			IPR023614;	Porin domain;
K4B778	21	K	Uncharacterized protein	128.08	_DLLYK(su)DYQSDHK_	1.9107	2	812.878	..K.......K..........	cytosol	response to abiotic stimulus; regulation of anion transport; defense response to other organism; single-organism process; response to external biotic stimulus; response to stimulus; cellular metabolic process; response to other organism; regulation of multicellular organismal process; response to biotic stimulus; establishment of localization; regulation of seedling development; response to exter…	membrane; outer membrane; chloroplast part; external encapsulating structure; organelle membrane; cell periphery; cytoplasm; intracellular part; cell; chloroplast envelope; organelle part; non-membrane-bounded organelle; membrane-enclosed lumen; mitochondrial envelope; intracellular organelle lumen; intracellular; cell part; organelle outer membrane; membrane-bounded organelle; plastid; organelle…	ion transmembrane transporter activity; passive transmembrane transporter activity; anion channel activity; substrate-specific transporter activity; channel activity; substrate-specific transmembrane transporter activity; voltage-gated ion channel activity; voltage-gated anion channel activity; substrate-specific channel activity; ion channel activity; gated channel activity; voltage-gated channe…	K15040			IPR023614;	Porin domain;
K4B9S5	347	K	ATPF1G; F-type H+-transporting ATPase subunit gamma	43.592	_MSAM(ox)SSATDNASELK(su)K_	-0.0023555	2	893.895		chloroplast	nucleoside metabolic process; purine nucleoside metabolic process; purine ribonucleoside monophosphate metabolic process; nucleotide metabolic process; single-organism process; biosynthetic process; nucleoside biosynthetic process; purine ribonucleoside biosynthetic process; ribonucleoside monophosphate biosynthetic process; cellular metabolic process; phosphate-containing compound metabolic proc…	membrane; chloroplast part; chloroplast thylakoid; cytoplasm; macromolecular complex; intracellular part; cell; organelle part; chloroplast envelope; proton-transporting ATP synthase complex, catalytic core F(1); intracellular; cell part; membrane part; membrane-bounded organelle; plastid; intracellular organelle; plastid envelope; intracellular organelle part; organelle envelope; plastid part; p…	active transmembrane transporter activity; ATPase activity, coupled to transmembrane movement of ions; ion transmembrane transporter activity; primary active transmembrane transporter activity; ATPase activity, coupled to transmembrane movement of ions, rotational mechanism; hydrolase activity, acting on acid anhydrides; substrate-specific transporter activity; monovalent inorganic cation transme…	K02115	ATPF1G; F-type H+-transporting ATPase subunit gamma	sly00195 Photosynthesis - Solanum lycopersicum (tomato); sly00190 Oxidative phosphorylation - Solanum lycopersicum (tomato); sly01100 Metabolic pathways - Solanum lycopersicum (tomato);	IPR023633;	ATPase, F1 complex, gamma subunit domain;
K4B9T4	230	K	GLO1; lactoylglutathione lyase [EC:4.4.1.5]	60.436	_ALGM(ox)QVVK(su)K_	-1.5537	2	545.302	..K.......K..........	chloroplast			lactoylglutathione lyase activity; metal ion binding; cation binding; lyase activity; carbon-sulfur lyase activity; catalytic activity; binding; ion binding;	K01759	GLO1; lactoylglutathione lyase [EC:4.4.1.5]	sly00620 Pyruvate metabolism - Solanum lycopersicum (tomato);	IPR029068; IPR004360;	Glyoxalase/Bleomycin resistance protein/Dihydroxybiphenyl dioxygenase; Glyoxalase/fosfomycin resistance/dioxygenase domain;
K4B9V1	168	K	gcvT; aminomethyltransferase [EC:2.1.2.10]	100.43	_SK(su)GGDVSWHIHDER_	-0.42737	2	861.895		mitochondria	alpha-amino acid catabolic process; single-organism process; response to stimulus; glycine metabolic process; cellular metabolic process; organic substance metabolic process; glycine catabolic process; metabolic process; cellular amino acid metabolic process; response to cadmium ion; cellular catabolic process; response to inorganic substance; cellular process; single-organism catabolic process; …	membrane; chloroplast part; chloroplast thylakoid; cytoplasm; macromolecular complex; intracellular part; cell; chloroplast envelope; organelle part; non-membrane-bounded organelle; intracellular; cell part; cytosolic part; membrane-bounded organelle; plastid; cytosolic ribosome; intracellular organelle; ribosome; apoplast; intracellular non-membrane-bounded organelle; plastid envelope; intracell…	transferase activity, transferring nitrogenous groups; methyltransferase activity; catalytic activity; binding; transferase activity, transferring one-carbon groups; protein binding; aminomethyltransferase activity; transaminase activity; transferase activity;	K00605	gcvT; aminomethyltransferase [EC:2.1.2.10]	sly00260 Glycine, serine and threonine metabolism - Solanum lycopersicum (tomato); sly01200 Carbon metabolism - Solanum lycopersicum (tomato); sly01100 Metabolic pathways - Solanum lycopersicum (tomato); sly00670 One carbon pool by folate - Solanum lycopersicum (tomato);	IPR029043; IPR013977; IPR006222; IPR027266;	Glycine cleavage T-protein/YgfZ, C-terminal domain; Glycine cleavage T-protein, C-terminal barrel domain; Glycine cleavage T-protein-like, N-terminal; GTP-binding protein TrmE/Glycine cleavage system T protein, domain 1;
K4B9V1	321	K	gcvT; aminomethyltransferase [EC:2.1.2.10]	114.89	_QIEEGPK(su)IR_	-0.48199	2	585.312	...K......K..........	mitochondria	alpha-amino acid catabolic process; single-organism process; response to stimulus; glycine metabolic process; cellular metabolic process; organic substance metabolic process; glycine catabolic process; metabolic process; cellular amino acid metabolic process; response to cadmium ion; cellular catabolic process; response to inorganic substance; cellular process; single-organism catabolic process; …	membrane; chloroplast part; chloroplast thylakoid; cytoplasm; macromolecular complex; intracellular part; cell; chloroplast envelope; organelle part; non-membrane-bounded organelle; intracellular; cell part; cytosolic part; membrane-bounded organelle; plastid; cytosolic ribosome; intracellular organelle; ribosome; apoplast; intracellular non-membrane-bounded organelle; plastid envelope; intracell…	transferase activity, transferring nitrogenous groups; methyltransferase activity; catalytic activity; binding; transferase activity, transferring one-carbon groups; protein binding; aminomethyltransferase activity; transaminase activity; transferase activity;	K00605	gcvT; aminomethyltransferase [EC:2.1.2.10]	sly00260 Glycine, serine and threonine metabolism - Solanum lycopersicum (tomato); sly01200 Carbon metabolism - Solanum lycopersicum (tomato); sly01100 Metabolic pathways - Solanum lycopersicum (tomato); sly00670 One carbon pool by folate - Solanum lycopersicum (tomato);	IPR029043; IPR013977; IPR006222; IPR027266;	Glycine cleavage T-protein/YgfZ, C-terminal domain; Glycine cleavage T-protein, C-terminal barrel domain; Glycine cleavage T-protein-like, N-terminal; GTP-binding protein TrmE/Glycine cleavage system T protein, domain 1;
K4B9V1	362	K	gcvT; aminomethyltransferase [EC:2.1.2.10]	86.136	_K(su)NIAM(ox)GYVK_	-2.1751	2	570.292		mitochondria	alpha-amino acid catabolic process; single-organism process; response to stimulus; glycine metabolic process; cellular metabolic process; organic substance metabolic process; glycine catabolic process; metabolic process; cellular amino acid metabolic process; response to cadmium ion; cellular catabolic process; response to inorganic substance; cellular process; single-organism catabolic process; …	membrane; chloroplast part; chloroplast thylakoid; cytoplasm; macromolecular complex; intracellular part; cell; chloroplast envelope; organelle part; non-membrane-bounded organelle; intracellular; cell part; cytosolic part; membrane-bounded organelle; plastid; cytosolic ribosome; intracellular organelle; ribosome; apoplast; intracellular non-membrane-bounded organelle; plastid envelope; intracell…	transferase activity, transferring nitrogenous groups; methyltransferase activity; catalytic activity; binding; transferase activity, transferring one-carbon groups; protein binding; aminomethyltransferase activity; transaminase activity; transferase activity;	K00605	gcvT; aminomethyltransferase [EC:2.1.2.10]	sly00260 Glycine, serine and threonine metabolism - Solanum lycopersicum (tomato); sly01200 Carbon metabolism - Solanum lycopersicum (tomato); sly01100 Metabolic pathways - Solanum lycopersicum (tomato); sly00670 One carbon pool by folate - Solanum lycopersicum (tomato);	IPR029043; IPR013977; IPR006222; IPR027266;	Glycine cleavage T-protein/YgfZ, C-terminal domain; Glycine cleavage T-protein, C-terminal barrel domain; Glycine cleavage T-protein-like, N-terminal; GTP-binding protein TrmE/Glycine cleavage system T protein, domain 1;
K4B9V1	370	K	gcvT; aminomethyltransferase [EC:2.1.2.10]	149.23	_NIAMGYVK(su)TGNHK_	-0.27861	3	511.589	..K.......K..........	mitochondria	alpha-amino acid catabolic process; single-organism process; response to stimulus; glycine metabolic process; cellular metabolic process; organic substance metabolic process; glycine catabolic process; metabolic process; cellular amino acid metabolic process; response to cadmium ion; cellular catabolic process; response to inorganic substance; cellular process; single-organism catabolic process; …	membrane; chloroplast part; chloroplast thylakoid; cytoplasm; macromolecular complex; intracellular part; cell; chloroplast envelope; organelle part; non-membrane-bounded organelle; intracellular; cell part; cytosolic part; membrane-bounded organelle; plastid; cytosolic ribosome; intracellular organelle; ribosome; apoplast; intracellular non-membrane-bounded organelle; plastid envelope; intracell…	transferase activity, transferring nitrogenous groups; methyltransferase activity; catalytic activity; binding; transferase activity, transferring one-carbon groups; protein binding; aminomethyltransferase activity; transaminase activity; transferase activity;	K00605	gcvT; aminomethyltransferase [EC:2.1.2.10]	sly00260 Glycine, serine and threonine metabolism - Solanum lycopersicum (tomato); sly01200 Carbon metabolism - Solanum lycopersicum (tomato); sly01100 Metabolic pathways - Solanum lycopersicum (tomato); sly00670 One carbon pool by folate - Solanum lycopersicum (tomato);	IPR029043; IPR013977; IPR006222; IPR027266;	Glycine cleavage T-protein/YgfZ, C-terminal domain; Glycine cleavage T-protein, C-terminal barrel domain; Glycine cleavage T-protein-like, N-terminal; GTP-binding protein TrmE/Glycine cleavage system T protein, domain 1;
K4BAP9	70	K	petH; ferredoxin--NADP+ reductase [EC:1.18.1.2]	64.73	_K(su)QEEGVIVNK_	-0.15028	2	622.33	...K......K..........	chloroplast	single-organism process; metabolic process; oxidation-reduction process; single-organism metabolic process;		ferredoxin-NADP+ reductase activity; oxidoreductase activity, acting on iron-sulfur proteins as donors; catalytic activity; oxidoreductase activity, acting on iron-sulfur proteins as donors, NAD or NADP as acceptor; oxidoreductase activity;	K02641	petH; ferredoxin--NADP+ reductase [EC:1.18.1.2]	sly00195 Photosynthesis - Solanum lycopersicum (tomato); sly01100 Metabolic pathways - Solanum lycopersicum (tomato);	IPR001433; IPR017927; IPR017938; IPR001709;	Oxidoreductase FAD/NAD(P)-binding; Ferredoxin reductase-type FAD-binding domain; Riboflavin synthase-like beta-barrel; Flavoprotein pyridine nucleotide cytochrome reductase;
K4BAP9	83	K	petH; ferredoxin--NADP+ reductase [EC:1.18.1.2]	79.148	_FRPK(su)EPYVGR_	-0.80449	3	450.238		chloroplast	single-organism process; metabolic process; oxidation-reduction process; single-organism metabolic process;		ferredoxin-NADP+ reductase activity; oxidoreductase activity, acting on iron-sulfur proteins as donors; catalytic activity; oxidoreductase activity, acting on iron-sulfur proteins as donors, NAD or NADP as acceptor; oxidoreductase activity;	K02641	petH; ferredoxin--NADP+ reductase [EC:1.18.1.2]	sly00195 Photosynthesis - Solanum lycopersicum (tomato); sly01100 Metabolic pathways - Solanum lycopersicum (tomato);	IPR001433; IPR017927; IPR017938; IPR001709;	Oxidoreductase FAD/NAD(P)-binding; Ferredoxin reductase-type FAD-binding domain; Riboflavin synthase-like beta-barrel; Flavoprotein pyridine nucleotide cytochrome reductase;
K4BAP9	278	K	petH; ferredoxin--NADP+ reductase [EC:1.18.1.2]	102.51	_EK(su)APENFR_	0.17574	2	545.762		chloroplast	single-organism process; metabolic process; oxidation-reduction process; single-organism metabolic process;		ferredoxin-NADP+ reductase activity; oxidoreductase activity, acting on iron-sulfur proteins as donors; catalytic activity; oxidoreductase activity, acting on iron-sulfur proteins as donors, NAD or NADP as acceptor; oxidoreductase activity;	K02641	petH; ferredoxin--NADP+ reductase [EC:1.18.1.2]	sly00195 Photosynthesis - Solanum lycopersicum (tomato); sly01100 Metabolic pathways - Solanum lycopersicum (tomato);	IPR001433; IPR017927; IPR017938; IPR001709;	Oxidoreductase FAD/NAD(P)-binding; Ferredoxin reductase-type FAD-binding domain; Riboflavin synthase-like beta-barrel; Flavoprotein pyridine nucleotide cytochrome reductase;
K4BAW0	54	K	ALDO; fructose-bisphosphate aldolase, class I [EC:4.1.2.13]	87.568	_TAK(su)TIASPGR_	-1.939	2	551.299	..........K......R...	chloroplast	response to acid chemical; glycolytic process; response to oxygen-containing compound; single-organism process; response to stimulus; cellular metabolic process; organic substance metabolic process; response to lipid; metabolic process; pyruvate metabolic process; generation of precursor metabolites and energy; response to abscisic acid; response to cadmium ion; response to endogenous stimulus; m…	intracellular organelle; membrane; apoplast; chloroplast part; plastid envelope; organelle envelope; intracellular organelle part; cytoplasm; plastid part; intracellular part; plastid stroma; cell; extracellular region; organelle part; chloroplast envelope; chloroplast; organelle; intracellular membrane-bounded organelle; intracellular; cell part; envelope; thylakoid; membrane-bounded organelle; …	lyase activity; fructose-bisphosphate aldolase activity; aldehyde-lyase activity; catalytic activity; carbon-carbon lyase activity;	K01623	ALDO; fructose-bisphosphate aldolase, class I [EC:4.1.2.13]	sly01110 Biosynthesis of secondary metabolites - Solanum lycopersicum (tomato); sly01130 Biosynthesis of antibiotics - Solanum lycopersicum (tomato); sly01200 Carbon metabolism - Solanum lycopersicum (tomato); sly00710 Carbon fixation in photosynthetic organisms - Solanum lycopersicum (tomato); sly00010 Glycolysis / Gluconeogenesis - Solanum lycopersicum (tomato); sly01230 Biosynthesis of amino a…	IPR013785;	Aldolase-type TIM barrel;
K4BAW0	75	K	ALDO; fructose-bisphosphate aldolase, class I [EC:4.1.2.13]	83.692	_GILAMDESNATCGK(su)R_	0.50239	2	861.893		chloroplast	response to acid chemical; glycolytic process; response to oxygen-containing compound; single-organism process; response to stimulus; cellular metabolic process; organic substance metabolic process; response to lipid; metabolic process; pyruvate metabolic process; generation of precursor metabolites and energy; response to abscisic acid; response to cadmium ion; response to endogenous stimulus; m…	intracellular organelle; membrane; apoplast; chloroplast part; plastid envelope; organelle envelope; intracellular organelle part; cytoplasm; plastid part; intracellular part; plastid stroma; cell; extracellular region; organelle part; chloroplast envelope; chloroplast; organelle; intracellular membrane-bounded organelle; intracellular; cell part; envelope; thylakoid; membrane-bounded organelle; …	lyase activity; fructose-bisphosphate aldolase activity; aldehyde-lyase activity; catalytic activity; carbon-carbon lyase activity;	K01623	ALDO; fructose-bisphosphate aldolase, class I [EC:4.1.2.13]	sly01110 Biosynthesis of secondary metabolites - Solanum lycopersicum (tomato); sly01130 Biosynthesis of antibiotics - Solanum lycopersicum (tomato); sly01200 Carbon metabolism - Solanum lycopersicum (tomato); sly00710 Carbon fixation in photosynthetic organisms - Solanum lycopersicum (tomato); sly00010 Glycolysis / Gluconeogenesis - Solanum lycopersicum (tomato); sly01230 Biosynthesis of amino a…	IPR013785;	Aldolase-type TIM barrel;
K4BAW0	362	K	ALDO; fructose-bisphosphate aldolase, class I [EC:4.1.2.13]	67.385	_AK(su)ANSLAQLGK_	0.21739	2	600.833	.A........K..........	chloroplast	response to acid chemical; glycolytic process; response to oxygen-containing compound; single-organism process; response to stimulus; cellular metabolic process; organic substance metabolic process; response to lipid; metabolic process; pyruvate metabolic process; generation of precursor metabolites and energy; response to abscisic acid; response to cadmium ion; response to endogenous stimulus; m…	intracellular organelle; membrane; apoplast; chloroplast part; plastid envelope; organelle envelope; intracellular organelle part; cytoplasm; plastid part; intracellular part; plastid stroma; cell; extracellular region; organelle part; chloroplast envelope; chloroplast; organelle; intracellular membrane-bounded organelle; intracellular; cell part; envelope; thylakoid; membrane-bounded organelle; …	lyase activity; fructose-bisphosphate aldolase activity; aldehyde-lyase activity; catalytic activity; carbon-carbon lyase activity;	K01623	ALDO; fructose-bisphosphate aldolase, class I [EC:4.1.2.13]	sly01110 Biosynthesis of secondary metabolites - Solanum lycopersicum (tomato); sly01130 Biosynthesis of antibiotics - Solanum lycopersicum (tomato); sly01200 Carbon metabolism - Solanum lycopersicum (tomato); sly00710 Carbon fixation in photosynthetic organisms - Solanum lycopersicum (tomato); sly00010 Glycolysis / Gluconeogenesis - Solanum lycopersicum (tomato); sly01230 Biosynthesis of amino a…	IPR013785;	Aldolase-type TIM barrel;
K4BBG8	639	K	pnp; polyribonucleotide nucleotidyltransferase [EC:2.7.7.8]	72.607	_LIGPVGALK(su)R_	2.646	2	562.345	........A.K..........	chloroplast	cellular component organization; cellular aromatic compound metabolic process; single-organism process; cellular metabolic process; organic substance metabolic process; cellular nitrogen compound catabolic process; metabolic process; heterocycle metabolic process; nucleobase-containing compound metabolic process; mitochondrion organization; cellular catabolic process; organic cyclic compound cata…	organelle; intracellular membrane-bounded organelle; intracellular organelle; cell part; intracellular; cytoplasm; intracellular part; membrane-bounded organelle; cell; mitochondrion; cytoplasmic part;	RNA binding; 3'-5'-exoribonuclease activity; exoribonuclease activity, producing 5'-phosphomonoesters; 3'-5' exonuclease activity; hydrolase activity; exonuclease activity, active with either ribo- or deoxyribonucleic acids and producing 5'-phosphomonoesters; heterocyclic compound binding; organic cyclic compound binding; nucleotidyltransferase activity; polyribonucleotide nucleotidyltransferase …	K00962	pnp; polyribonucleotide nucleotidyltransferase [EC:2.7.7.8]	sly03018 RNA degradation - Solanum lycopersicum (tomato); sly00230 Purine metabolism - Solanum lycopersicum (tomato); sly00240 Pyrimidine metabolism - Solanum lycopersicum (tomato);	IPR015847; IPR012340; IPR003029; IPR015848; IPR027408; IPR004088; IPR001247; IPR022967; IPR020568;	Exoribonuclease, phosphorolytic domain 2; Nucleic acid-binding, OB-fold; Ribosomal protein S1, RNA-binding domain; Polyribonucleotide nucleotidyltransferase, RNA-binding domain; PNPase/RNase PH domain; K Homology domain, type 1; Exoribonuclease, phosphorolytic domain 1; RNA-binding domain, S1; Ribosomal protein S5 domain 2-type fold;
K4BBG9	441	K	IDH1; isocitrate dehydrogenase [EC:1.1.1.42]	85.554	_DLAILAHGPK(su)VSR_	-0.29726	2	738.912		chloroplast	tricarboxylic acid metabolic process; oxidation-reduction process; small molecule metabolic process; single-organism cellular process; tricarboxylic acid cycle; single-organism process; isocitrate metabolic process; primary metabolic process; cellular metabolic process; cellular respiration; organic substance metabolic process; citrate metabolic process; metabolic process; generation of precursor…	intracellular organelle; chloroplast part; chloroplast thylakoid; intracellular organelle part; cytoplasm; plastid part; intracellular part; plastid stroma; cell; organelle part; chloroplast; intracellular membrane-bounded organelle; organelle; cell part; intracellular; thylakoid; membrane-bounded organelle; plastid thylakoid; plastid; cytoplasmic part; organelle subcompartment; chloroplast strom…	magnesium ion binding; nucleoside phosphate binding; ion binding; isocitrate dehydrogenase activity; nucleotide binding; cofactor binding; oxidoreductase activity; oxidoreductase activity, acting on CH-OH group of donors; heterocyclic compound binding; organic cyclic compound binding; oxidoreductase activity, acting on the CH-OH group of donors, NAD or NADP as acceptor; catalytic activity; NAD bi…	K00031	IDH1; isocitrate dehydrogenase [EC:1.1.1.42]	sly01110 Biosynthesis of secondary metabolites - Solanum lycopersicum (tomato); sly01210 2-Oxocarboxylic acid metabolism - Solanum lycopersicum (tomato); sly01130 Biosynthesis of antibiotics - Solanum lycopersicum (tomato); sly01200 Carbon metabolism - Solanum lycopersicum (tomato); sly01230 Biosynthesis of amino acids - Solanum lycopersicum (tomato); sly01100 Metabolic pathways - Solanum lycoper…	IPR024084;	Isopropylmalate dehydrogenase-like domain;
K4BBI1	136	K	RP-L7; large subunit ribosomal protein L7/L12	98.523	_IATIK(su)AVR_	1.0456	2	486.298	.......A..K..........	chloroplast	cellular protein metabolic process; biosynthetic process; primary metabolic process; cellular metabolic process; organic substance biosynthetic process; cellular biosynthetic process; organic substance metabolic process; metabolic process; cellular macromolecule biosynthetic process; cellular macromolecule metabolic process; gene expression; macromolecule metabolic process; protein metabolic proc…	ribosome; organelle; intracellular organelle; intracellular non-membrane-bounded organelle; cell part; intracellular; cytoplasm; macromolecular complex; intracellular part; cell; ribonucleoprotein complex; cytoplasmic part; non-membrane-bounded organelle;	structural constituent of ribosome; structural molecule activity;	K02935	RP-L7; large subunit ribosomal protein L7/L12	sly03010 Ribosome - Solanum lycopersicum (tomato);	IPR014719; IPR008932; IPR013823;	Ribosomal protein L7/L12, C-terminal/adaptor protein ClpS-like; Ribosomal protein L7/L12, oligomerisation; Ribosomal protein L7/L12, C-terminal;
K4BBI1	147	K	RP-L7; large subunit ribosomal protein L7/L12	91.313	_ALTSLALK(su)EAK_	1.5979	2	622.858	........A.K..........	chloroplast	cellular protein metabolic process; biosynthetic process; primary metabolic process; cellular metabolic process; organic substance biosynthetic process; cellular biosynthetic process; organic substance metabolic process; metabolic process; cellular macromolecule biosynthetic process; cellular macromolecule metabolic process; gene expression; macromolecule metabolic process; protein metabolic proc…	ribosome; organelle; intracellular organelle; intracellular non-membrane-bounded organelle; cell part; intracellular; cytoplasm; macromolecular complex; intracellular part; cell; ribonucleoprotein complex; cytoplasmic part; non-membrane-bounded organelle;	structural constituent of ribosome; structural molecule activity;	K02935	RP-L7; large subunit ribosomal protein L7/L12	sly03010 Ribosome - Solanum lycopersicum (tomato);	IPR014719; IPR008932; IPR013823;	Ribosomal protein L7/L12, C-terminal/adaptor protein ClpS-like; Ribosomal protein L7/L12, oligomerisation; Ribosomal protein L7/L12, C-terminal;
K4BBI1	150	K	RP-L7; large subunit ribosomal protein L7/L12	83.182	_EAK(su)ELIEGLPK_	-0.032728	2	663.861		chloroplast	cellular protein metabolic process; biosynthetic process; primary metabolic process; cellular metabolic process; organic substance biosynthetic process; cellular biosynthetic process; organic substance metabolic process; metabolic process; cellular macromolecule biosynthetic process; cellular macromolecule metabolic process; gene expression; macromolecule metabolic process; protein metabolic proc…	ribosome; organelle; intracellular organelle; intracellular non-membrane-bounded organelle; cell part; intracellular; cytoplasm; macromolecular complex; intracellular part; cell; ribonucleoprotein complex; cytoplasmic part; non-membrane-bounded organelle;	structural constituent of ribosome; structural molecule activity;	K02935	RP-L7; large subunit ribosomal protein L7/L12	sly03010 Ribosome - Solanum lycopersicum (tomato);	IPR014719; IPR008932; IPR013823;	Ribosomal protein L7/L12, C-terminal/adaptor protein ClpS-like; Ribosomal protein L7/L12, oligomerisation; Ribosomal protein L7/L12, C-terminal;
K4BBN0	49	K	Ferredoxin-thioredoxin reductase catalytic chain, chloroplastic	49.715	_K(su)FSEQYAR_	0.26059	2	564.77	..........K......R...	chloroplast	single-organism process; metabolic process; oxidation-reduction process; single-organism metabolic process;	intracellular organelle; chloroplast part; plastid envelope; organelle envelope; intracellular organelle part; cytoplasm; plastid part; intracellular part; plastid stroma; cell; organelle part; chloroplast envelope; chloroplast; intracellular membrane-bounded organelle; organelle; intracellular; cell part; envelope; membrane-bounded organelle; plastid; cytoplasmic part; chloroplast stroma;	oxidoreductase activity, acting on iron-sulfur proteins as donors; catalytic activity; iron-sulfur cluster binding; binding; ion binding; cation binding; metal ion binding; 4 iron, 4 sulfur cluster binding; oxidoreductase activity; metal cluster binding;	K17892			IPR004209;	Ferredoxin thioredoxin reductase beta subunit, domain;
K4BBN1	104	K	NDUFV1; NADH dehydrogenase (ubiquinone) flavoprotein 1 [EC:1.6.5.3 1.6.99.3]	43.604	_GSDWIVNEMK(su)K_	0.81602	2	703.835	..........K......R...	mitochondria	single-organism process; metabolic process; oxidation-reduction process; single-organism metabolic process;	membrane; organelle membrane; cytoplasm; respiratory chain complex I; macromolecular complex; intracellular part; mitochondrial respiratory chain complex I; mitochondrial membrane part; cell; organelle part; mitochondrial envelope; catalytic complex; intracellular; cell part; membrane part; organelle inner membrane; membrane-bounded organelle; mitochondrial inner membrane; intracellular organelle…	oxidoreductase activity, acting on NAD(P)H; nucleoside phosphate binding; ion binding; NADH dehydrogenase (quinone) activity; nucleotide binding; 4 iron, 4 sulfur cluster binding; cofactor binding; oxidoreductase activity, acting on NAD(P)H, quinone or similar compound as acceptor; NADH dehydrogenase (ubiquinone) activity; oxidoreductase activity; heterocyclic compound binding; organic cyclic com…	K03942	NDUFV1; NADH dehydrogenase (ubiquinone) flavoprotein 1 [EC:1.6.5.3 1.6.99.3]	sly00190 Oxidative phosphorylation - Solanum lycopersicum (tomato); sly01100 Metabolic pathways - Solanum lycopersicum (tomato);	IPR011538; IPR019554; IPR019575;	NADH-ubiquinone oxidoreductase 51 kDa subunit, FMN-binding domain; Soluble ligand binding domain; NADH-ubiquinone oxidoreductase 51 kDa subunit, iron-sulphur binding domain;
K4BC24	132	K	UDP-glucose 6-dehydrogenase	69.345	_STVPVK(su)TAEAIEK_	1.3015	2	736.896		extracellular	carbohydrate biosynthetic process; single-organism biosynthetic process; polysaccharide biosynthetic process; oxidation-reduction process; single-organism process; biosynthetic process; carbohydrate metabolic process; primary metabolic process; organic substance biosynthetic process; organic substance metabolic process; single-organism carbohydrate metabolic process; metabolic process; single-org…		organic cyclic compound binding; heterocyclic compound binding; oxidoreductase activity, acting on CH-OH group of donors; oxidoreductase activity, acting on the CH-OH group of donors, NAD or NADP as acceptor; nucleoside phosphate binding; UDP-glucose 6-dehydrogenase activity; NAD binding; catalytic activity; binding; nucleotide binding; cofactor binding; small molecule binding; coenzyme binding; …				IPR001732; IPR008927; IPR016040; IPR014026;	UDP-glucose/GDP-mannose dehydrogenase, N-terminal; 6-phosphogluconate dehydrogenase, C-terminal-like; NAD(P)-binding domain; UDP-glucose/GDP-mannose dehydrogenase, dimerisation;
K4BC25	257	K	Uncharacterized protein	67.136	_TILGPAQNIK(su)TITR_	-2.1774	2	813.465		mitochondria	proteolysis; metabolic process; macromolecule metabolic process; protein metabolic process; primary metabolic process; organic substance metabolic process;		endopeptidase activity; metalloendopeptidase activity; peptidase activity; catalytic activity; binding; ion binding; peptidase activity, acting on L-amino acid peptides; cation binding; metal ion binding; metallopeptidase activity; hydrolase activity;	K17732			IPR007863; IPR011765; IPR011249; IPR011237;	Peptidase M16, C-terminal domain; Peptidase M16, N-terminal; Metalloenzyme, LuxS/M16 peptidase-like; Peptidase M16 domain;
K4BC25	295	K	Uncharacterized protein	90.913	_HEEFVEQVK(su)K_	-0.81884	2	686.841		mitochondria	proteolysis; metabolic process; macromolecule metabolic process; protein metabolic process; primary metabolic process; organic substance metabolic process;		endopeptidase activity; metalloendopeptidase activity; peptidase activity; catalytic activity; binding; ion binding; peptidase activity, acting on L-amino acid peptides; cation binding; metal ion binding; metallopeptidase activity; hydrolase activity;	K17732			IPR007863; IPR011765; IPR011249; IPR011237;	Peptidase M16, C-terminal domain; Peptidase M16, N-terminal; Metalloenzyme, LuxS/M16 peptidase-like; Peptidase M16 domain;
K4BC25	494	K	Uncharacterized protein	47.712	_VDAVDASTIK(su)R_	1.5197	2	637.833		mitochondria	proteolysis; metabolic process; macromolecule metabolic process; protein metabolic process; primary metabolic process; organic substance metabolic process;		endopeptidase activity; metalloendopeptidase activity; peptidase activity; catalytic activity; binding; ion binding; peptidase activity, acting on L-amino acid peptides; cation binding; metal ion binding; metallopeptidase activity; hydrolase activity;	K17732			IPR007863; IPR011765; IPR011249; IPR011237;	Peptidase M16, C-terminal domain; Peptidase M16, N-terminal; Metalloenzyme, LuxS/M16 peptidase-like; Peptidase M16 domain;
K4BCF4	152	K	psbO; photosystem II oxygen-evolving enhancer protein 1	106.58	_AEGVSK(su)NSAPDFQK_	-0.33994	2	789.376		chloroplast	cellular component biogenesis; regulation of cellular process; regulation of generation of precursor metabolites and energy; cellular component organization; regulation of macromolecule metabolic process; response to abiotic stimulus; regulation of protein modification process; negative regulation of cellular process; negative regulation of biological process; negative regulation of cellular meta…	membrane; outer membrane; extrinsic component of membrane; external encapsulating structure; chloroplast part; cell periphery; chloroplast thylakoid; cytoplasm; photosystem II oxygen evolving complex; thylakoid membrane; intrinsic component of membrane; macromolecular complex; intracellular part; cell; organelle part; catalytic complex; cell outer membrane; cell envelope; external encapsulating s…	organic cyclic compound binding; heterocyclic compound binding; RNA binding; poly-pyrimidine tract binding; binding; ion binding; nucleic acid binding; cation binding; metal ion binding; calcium ion binding; poly(U) RNA binding; single-stranded RNA binding;	K02716	psbO; photosystem II oxygen-evolving enhancer protein 1	sly00195 Photosynthesis - Solanum lycopersicum (tomato); sly01100 Metabolic pathways - Solanum lycopersicum (tomato);	IPR011250;	Outer membrane protein/outer membrane enzyme PagP , beta-barrel;
K4BCF4	160	K	psbO; photosystem II oxygen-evolving enhancer protein 1	125.74	_NSAPDFQK(su)TK_	0.79571	2	618.299	..K.......K..........	chloroplast	cellular component biogenesis; regulation of cellular process; regulation of generation of precursor metabolites and energy; cellular component organization; regulation of macromolecule metabolic process; response to abiotic stimulus; regulation of protein modification process; negative regulation of cellular process; negative regulation of biological process; negative regulation of cellular meta…	membrane; outer membrane; extrinsic component of membrane; external encapsulating structure; chloroplast part; cell periphery; chloroplast thylakoid; cytoplasm; photosystem II oxygen evolving complex; thylakoid membrane; intrinsic component of membrane; macromolecular complex; intracellular part; cell; organelle part; catalytic complex; cell outer membrane; cell envelope; external encapsulating s…	organic cyclic compound binding; heterocyclic compound binding; RNA binding; poly-pyrimidine tract binding; binding; ion binding; nucleic acid binding; cation binding; metal ion binding; calcium ion binding; poly(U) RNA binding; single-stranded RNA binding;	K02716	psbO; photosystem II oxygen-evolving enhancer protein 1	sly00195 Photosynthesis - Solanum lycopersicum (tomato); sly01100 Metabolic pathways - Solanum lycopersicum (tomato);	IPR011250;	Outer membrane protein/outer membrane enzyme PagP , beta-barrel;
K4BCF4	272	K	psbO; photosystem II oxygen-evolving enhancer protein 1	119.39	_GDEEELQK(su)ENVK_	-0.62966	2	759.352		chloroplast	cellular component biogenesis; regulation of cellular process; regulation of generation of precursor metabolites and energy; cellular component organization; regulation of macromolecule metabolic process; response to abiotic stimulus; regulation of protein modification process; negative regulation of cellular process; negative regulation of biological process; negative regulation of cellular meta…	membrane; outer membrane; extrinsic component of membrane; external encapsulating structure; chloroplast part; cell periphery; chloroplast thylakoid; cytoplasm; photosystem II oxygen evolving complex; thylakoid membrane; intrinsic component of membrane; macromolecular complex; intracellular part; cell; organelle part; catalytic complex; cell outer membrane; cell envelope; external encapsulating s…	organic cyclic compound binding; heterocyclic compound binding; RNA binding; poly-pyrimidine tract binding; binding; ion binding; nucleic acid binding; cation binding; metal ion binding; calcium ion binding; poly(U) RNA binding; single-stranded RNA binding;	K02716	psbO; photosystem II oxygen-evolving enhancer protein 1	sly00195 Photosynthesis - Solanum lycopersicum (tomato); sly01100 Metabolic pathways - Solanum lycopersicum (tomato);	IPR011250;	Outer membrane protein/outer membrane enzyme PagP , beta-barrel;
K4BCF4	276	K	psbO; photosystem II oxygen-evolving enhancer protein 1	136.7	_ENVK(su)NTASLTGK_	0.31458	2	681.349		chloroplast	cellular component biogenesis; regulation of cellular process; regulation of generation of precursor metabolites and energy; cellular component organization; regulation of macromolecule metabolic process; response to abiotic stimulus; regulation of protein modification process; negative regulation of cellular process; negative regulation of biological process; negative regulation of cellular meta…	membrane; outer membrane; extrinsic component of membrane; external encapsulating structure; chloroplast part; cell periphery; chloroplast thylakoid; cytoplasm; photosystem II oxygen evolving complex; thylakoid membrane; intrinsic component of membrane; macromolecular complex; intracellular part; cell; organelle part; catalytic complex; cell outer membrane; cell envelope; external encapsulating s…	organic cyclic compound binding; heterocyclic compound binding; RNA binding; poly-pyrimidine tract binding; binding; ion binding; nucleic acid binding; cation binding; metal ion binding; calcium ion binding; poly(U) RNA binding; single-stranded RNA binding;	K02716	psbO; photosystem II oxygen-evolving enhancer protein 1	sly00195 Photosynthesis - Solanum lycopersicum (tomato); sly01100 Metabolic pathways - Solanum lycopersicum (tomato);	IPR011250;	Outer membrane protein/outer membrane enzyme PagP , beta-barrel;
K4BCV4	188	K	glyA; glycine hydroxymethyltransferase [EC:2.1.2.1]	58.848	_IMALDLPHGGHLSHGYQTDTK(su)K_	-1.0936	3	840.416		cytosol	cellular aromatic compound metabolic process; response to abiotic stimulus; single-organism process; biosynthetic process; glycine metabolic process; response to stimulus; tetrahydrofolate interconversion; cellular metabolic process; organic substance metabolic process; metabolic process; cellular amino acid metabolic process; cellular modified amino acid metabolic process; one-carbon metabolic p…	membrane; chloroplast part; cell periphery; chloroplast thylakoid; cytoplasm; macromolecular complex; intracellular part; cell; organelle part; non-membrane-bounded organelle; cell part; intracellular; cytosolic part; membrane-bounded organelle; plastid; cytosolic ribosome; ribosome; intracellular organelle; apoplast; intracellular non-membrane-bounded organelle; plastid envelope; intracellular o…	RNA binding; ion binding; transferase activity, transferring one-carbon groups; cofactor binding; pyridoxal phosphate binding; single-stranded RNA binding; heterocyclic compound binding; organic cyclic compound binding; poly-pyrimidine tract binding; catalytic activity; binding; nucleic acid binding; glycine hydroxymethyltransferase activity; anion binding; poly(U) RNA binding; hydroxymethyl-, fo…	K00600	glyA; glycine hydroxymethyltransferase [EC:2.1.2.1]	sly00260 Glycine, serine and threonine metabolism - Solanum lycopersicum (tomato); sly01110 Biosynthesis of secondary metabolites - Solanum lycopersicum (tomato); sly00630 Glyoxylate and dicarboxylate metabolism - Solanum lycopersicum (tomato); sly01130 Biosynthesis of antibiotics - Solanum lycopersicum (tomato); sly01200 Carbon metabolism - Solanum lycopersicum (tomato); sly01230 Biosynthesis of…	IPR015424; IPR015421; IPR015422;	Pyridoxal phosphate-dependent transferase; Pyridoxal phosphate-dependent transferase, major region, subdomain 1; Pyridoxal phosphate-dependent transferase, major region, subdomain 2;
K4BCV4	404	K	glyA; glycine hydroxymethyltransferase [EC:2.1.2.1]	85.271	_VEK(su)VLEAVHIAANK_	1.9877	2	810.951		cytosol	cellular aromatic compound metabolic process; response to abiotic stimulus; single-organism process; biosynthetic process; glycine metabolic process; response to stimulus; tetrahydrofolate interconversion; cellular metabolic process; organic substance metabolic process; metabolic process; cellular amino acid metabolic process; cellular modified amino acid metabolic process; one-carbon metabolic p…	membrane; chloroplast part; cell periphery; chloroplast thylakoid; cytoplasm; macromolecular complex; intracellular part; cell; organelle part; non-membrane-bounded organelle; cell part; intracellular; cytosolic part; membrane-bounded organelle; plastid; cytosolic ribosome; ribosome; intracellular organelle; apoplast; intracellular non-membrane-bounded organelle; plastid envelope; intracellular o…	RNA binding; ion binding; transferase activity, transferring one-carbon groups; cofactor binding; pyridoxal phosphate binding; single-stranded RNA binding; heterocyclic compound binding; organic cyclic compound binding; poly-pyrimidine tract binding; catalytic activity; binding; nucleic acid binding; glycine hydroxymethyltransferase activity; anion binding; poly(U) RNA binding; hydroxymethyl-, fo…	K00600	glyA; glycine hydroxymethyltransferase [EC:2.1.2.1]	sly00260 Glycine, serine and threonine metabolism - Solanum lycopersicum (tomato); sly01110 Biosynthesis of secondary metabolites - Solanum lycopersicum (tomato); sly00630 Glyoxylate and dicarboxylate metabolism - Solanum lycopersicum (tomato); sly01130 Biosynthesis of antibiotics - Solanum lycopersicum (tomato); sly01200 Carbon metabolism - Solanum lycopersicum (tomato); sly01230 Biosynthesis of…	IPR015424; IPR015421; IPR015422;	Pyridoxal phosphate-dependent transferase; Pyridoxal phosphate-dependent transferase, major region, subdomain 1; Pyridoxal phosphate-dependent transferase, major region, subdomain 2;
K4BDP2	202	K	Uncharacterized protein	108.47	_GLSDGLPK(su)FVR_	-0.56526	2	644.848	.A........K..........	chloroplast	transport; localization; establishment of localization;	intrinsic component of membrane; membrane; integral component of membrane; membrane part;		K15102			IPR023395;	Mitochondrial carrier domain;
K4BEK5	168	K	Uncharacterized protein	62.546	_SDIQALK(su)K_	-1.049	2	501.777		chloroplast							IPR025564;	Cyanobacterial aminoacyl-tRNA synthetase, CAAD domain;
K4BEU4	211	K	Uncharacterized protein	128.68	_TLTHEEIK(su)EIPK_	-1.199	3	513.275		chloroplast	developmental process; single-multicellular organism process; response to acid chemical; developmental process involved in reproduction; response to osmotic stress; response to stress; reproductive process; system development; response to abiotic stimulus; vegetative to reproductive phase transition of meristem; response to oxygen-containing compound; reproductive structure development; single-or…	membrane; organelle membrane; cytoplasm; respiratory chain complex I; macromolecular complex; intracellular part; mitochondrial respiratory chain complex I; mitochondrial membrane part; cell; organelle part; mitochondrial envelope; catalytic complex; membrane part; cell part; intracellular; organelle inner membrane; membrane-bounded organelle; mitochondrial inner membrane; plastid; intracellular …					IPR011004;	Trimeric LpxA-like;
K4BEW6	207	K	NARS; asparaginyl-tRNA synthetase [EC:6.1.1.22]	58.474	_SDPSFPIQK(su)K_	1.0243	2	623.819		chloroplast	post-embryonic organ development; single-multicellular organism process; floral organ development; cellular aromatic compound metabolic process; reproductive process; cellular protein metabolic process; single-organism process; phyllome development; asparaginyl-tRNA aminoacylation; biosynthetic process; post-embryonic development; tRNA aminoacylation; cellular metabolic process; organic substance…	intracellular organelle; chloroplast part; intracellular organelle part; cytoplasm; plastid part; intracellular part; plastid stroma; cell; organelle part; chloroplast; organelle; intracellular membrane-bounded organelle; intracellular; cell part; membrane-bounded organelle; plastid; cytoplasmic part; chloroplast stroma;	ligase activity, forming aminoacyl-tRNA and related compounds; ATP binding; nucleoside phosphate binding; ligase activity, forming carbon-oxygen bonds; ligase activity; nucleoside binding; ion binding; nucleotide binding; organic cyclic compound binding; heterocyclic compound binding; ribonucleoside binding; carbohydrate derivative binding; catalytic activity; ribonucleotide binding; binding; nuc…	K01893	NARS; asparaginyl-tRNA synthetase [EC:6.1.1.22]	sly00970 Aminoacyl-tRNA biosynthesis - Solanum lycopersicum (tomato);	IPR012340; IPR004364; IPR004365; IPR006195;	Nucleic acid-binding, OB-fold; Aminoacyl-tRNA synthetase, class II (D/K/N); OB-fold nucleic acid binding domain, AA-tRNA synthetase-type; Aminoacyl-tRNA synthetase, class II;
K4BHX0	218	K	Uncharacterized protein	100.02	_AFHK(su)YLEIR_	-0.068705	2	638.838	.......A..K..........	chloroplast		mitochondrial matrix; intracellular organelle; mitochondrial part; cytoplasm; intracellular organelle part; intracellular part; cell; mitochondrion; organelle part; membrane-enclosed lumen; organelle; intracellular membrane-bounded organelle; intracellular organelle lumen; cell part; intracellular; membrane-bounded organelle; cytoplasmic part; organelle lumen;		K15414
K4BHX0	226	K	Uncharacterized protein	44.045	_GIK(su)PSTTNFLHEYM(ox)VNK_	1.1349	3	699.01	..K.......K..........	chloroplast		mitochondrial matrix; intracellular organelle; mitochondrial part; cytoplasm; intracellular organelle part; intracellular part; cell; mitochondrion; organelle part; membrane-enclosed lumen; organelle; intracellular membrane-bounded organelle; intracellular organelle lumen; cell part; intracellular; membrane-bounded organelle; cytoplasmic part; organelle lumen;		K15414
K4BJE6	682	K	AARS; alanyl-tRNA synthetase [EC:6.1.1.7]	66.056	_GSIVLPEK(su)LR_	0.55108	2	606.353	..K.......K..........	chloroplast	cellular component organization; tRNA aminoacylation for mitochondrial protein translation; cellular aromatic compound metabolic process; cellular protein metabolic process; single-organism process; biosynthetic process; tRNA aminoacylation; response to stimulus; mitochondrial alanyl-tRNA aminoacylation; cellular metabolic process; organic substance metabolic process; metabolic process; cellular …	organelle; intracellular membrane-bounded organelle; intracellular organelle; cell part; intracellular; cytoplasm; intracellular part; membrane-bounded organelle; cell; cytosol; plastid; mitochondrion; cytoplasmic part; chloroplast;	ligase activity, forming aminoacyl-tRNA and related compounds; nucleoside phosphate binding; ligase activity, forming carbon-oxygen bonds; ligase activity; organic cyclic compound binding; heterocyclic compound binding; catalytic activity; ribonucleotide binding; binding; purine ribonucleoside binding; cation binding; anion binding; adenyl ribonucleotide binding; adenyl nucleotide binding; aminoa…	K01872	AARS; alanyl-tRNA synthetase [EC:6.1.1.7]	sly00970 Aminoacyl-tRNA biosynthesis - Solanum lycopersicum (tomato);	IPR018163; IPR018164; IPR012947; IPR003156; IPR018162; IPR018165; IPR009000;	Threonyl/alanyl tRNA synthetase, class II-like, putative editing domain; Alanyl-tRNA synthetase, class IIc, N-terminal; Threonyl/alanyl tRNA synthetase, SAD; DHHA1 domain; Alanine-tRNA ligase, class IIc, anti-codon-binding domain; Alanyl-tRNA synthetase, class IIc, core domain; Translation protein, beta-barrel domain;
K4BJY3	73	K	adk; adenylate kinase [EC:2.7.4.3]	85.813	_AAVAAK(su)TPLGIK_	-0.47303	2	620.369	........A.K..........	cytosol	metabolic process; cellular aromatic compound metabolic process; heterocycle metabolic process; nucleobase-containing compound metabolic process; organic cyclic compound metabolic process; nitrogen compound metabolic process; cellular nitrogen compound metabolic process; primary metabolic process; cellular process; cellular metabolic process; organic substance metabolic process;		ATP binding; nucleoside phosphate binding; adenylate kinase activity; nucleobase-containing compound kinase activity; nucleoside binding; ion binding; nucleotide binding; nucleotide kinase activity; phosphotransferase activity, phosphate group as acceptor; organic cyclic compound binding; heterocyclic compound binding; ribonucleoside binding; carbohydrate derivative binding; kinase activity; cata…	K00939	adk; adenylate kinase [EC:2.7.4.3]	sly01110 Biosynthesis of secondary metabolites - Solanum lycopersicum (tomato); sly01130 Biosynthesis of antibiotics - Solanum lycopersicum (tomato); sly00230 Purine metabolism - Solanum lycopersicum (tomato); sly01100 Metabolic pathways - Solanum lycopersicum (tomato);	IPR007862; IPR027417;	Adenylate kinase, active site lid domain; P-loop containing nucleoside triphosphate hydrolase;
K4BKR7	445	K	E1.2.1.3; aldehyde dehydrogenase (NAD+) [EC:1.2.1.3]	80.706	_FK(su)DIGEVIK_	-1.925	2	574.814		mitochondria	metabolic process; response to chemical; oxidation-reduction process; single-organism metabolic process; response to cadmium ion; single-organism process; response to inorganic substance; response to stimulus; response to metal ion;	organelle; intracellular membrane-bounded organelle; intracellular organelle; cell part; intracellular; cytoplasm; intracellular part; membrane-bounded organelle; cell; plastid; cytoplasmic part; chloroplast;	ATP binding; nucleoside phosphate binding; nucleoside binding; ion binding; oxidoreductase activity, acting on the aldehyde or oxo group of donors; nucleotide binding; oxidoreductase activity; oxidoreductase activity, acting on the aldehyde or oxo group of donors, NAD or NADP as acceptor; organic cyclic compound binding; heterocyclic compound binding; ribonucleoside binding; carbohydrate derivati…	K00128	E1.2.1.3; aldehyde dehydrogenase (NAD+) [EC:1.2.1.3]	sly00410 beta-Alanine metabolism - Solanum lycopersicum (tomato); sly00620 Pyruvate metabolism - Solanum lycopersicum (tomato); sly01110 Biosynthesis of secondary metabolites - Solanum lycopersicum (tomato); sly00330 Arginine and proline metabolism - Solanum lycopersicum (tomato); sly01130 Biosynthesis of antibiotics - Solanum lycopersicum (tomato); sly00053 Ascorbate and aldarate metabolism - So…	IPR016161; IPR015590; IPR016162; IPR016163;	Aldehyde/histidinol dehydrogenase; Aldehyde dehydrogenase domain; Aldehyde dehydrogenase N-terminal domain; Aldehyde dehydrogenase, C-terminal;
K4BL13	161	K	ATPeF1G; F-type H+-transporting ATPase subunit gamma	55.755	_DSK(su)KDIELVMTELQK_	-1.4852	3	626.324	.A........K..........	mitochondria	nucleoside metabolic process; purine nucleoside metabolic process; purine ribonucleoside monophosphate metabolic process; nucleotide metabolic process; single-organism process; purine ribonucleoside biosynthetic process; nucleoside biosynthetic process; biosynthetic process; ribonucleoside monophosphate biosynthetic process; cellular metabolic process; phosphate-containing compound metabolic proc…	membrane; external encapsulating structure; organelle membrane; cell periphery; cytoplasm; macromolecular complex; intracellular part; mitochondrial membrane part; cell; organelle part; non-membrane-bounded organelle; membrane-enclosed lumen; mitochondrial envelope; proton-transporting ATP synthase complex, catalytic core F(1); intracellular organelle lumen; intracellular; cell part; membrane par…	ATPase activity, coupled to transmembrane movement of ions; primary active transmembrane transporter activity; substrate-specific transporter activity; hydrolase activity, acting on acid anhydrides; ATPase activity, coupled to transmembrane movement of ions, rotational mechanism; monovalent inorganic cation transmembrane transporter activity; hydrolase activity; hydrogen ion transmembrane transpo…	K02136	ATPeF1G; F-type H+-transporting ATPase subunit gamma	sly00190 Oxidative phosphorylation - Solanum lycopersicum (tomato); sly01100 Metabolic pathways - Solanum lycopersicum (tomato);	IPR023633;	ATPase, F1 complex, gamma subunit domain;
K4BM77	91	K	HARS; histidyl-tRNA synthetase [EC:6.1.1.21]	84.507	_IDVNPPK(su)GTR_	0.19921	2	598.817	...K......K..........	chloroplast	cellular aromatic compound metabolic process; cellular protein metabolic process; single-organism process; biosynthetic process; tRNA aminoacylation; cellular metabolic process; organic substance metabolic process; metabolic process; cellular amino acid metabolic process; heterocycle metabolic process; nucleobase-containing compound metabolic process; cellular nitrogen compound metabolic process;…	organelle; intracellular membrane-bounded organelle; intracellular organelle; cell part; intracellular; cytoplasm; intracellular part; membrane-bounded organelle; cell; plastid; mitochondrion; cytoplasmic part; chloroplast;	ligase activity, forming aminoacyl-tRNA and related compounds; ATP binding; nucleoside phosphate binding; ligase activity, forming carbon-oxygen bonds; nucleoside binding; ion binding; ligase activity; nucleotide binding; organic cyclic compound binding; heterocyclic compound binding; ribonucleoside binding; carbohydrate derivative binding; ribonucleotide binding; catalytic activity; binding; pur…	K01892	HARS; histidyl-tRNA synthetase [EC:6.1.1.21]	sly00970 Aminoacyl-tRNA biosynthesis - Solanum lycopersicum (tomato);	IPR004154; IPR006195;	Anticodon-binding; Aminoacyl-tRNA synthetase, class II;
K4BMW3	72	K	groEL; chaperonin GroEL	81.92	_NVIIEK(su)SPGNPK_	0.98129	2	698.378	..K.......K..........	mitochondria	cellular protein metabolic process; response to stimulus; primary metabolic process; cellular metabolic process; response to metal ion; organic substance metabolic process; protein folding; metabolic process; response to chemical; cellular macromolecule metabolic process; response to cadmium ion; protein metabolic process; macromolecule metabolic process; response to inorganic substance; cellular…	membrane; intracellular organelle; bounding membrane of organelle; organelle membrane; cytoplasm; intracellular organelle part; intracellular part; cell; organelle part; intracellular membrane-bounded organelle; organelle; cell part; intracellular; vacuolar part; vacuole; vacuolar membrane; membrane-bounded organelle; cytoplasmic part;	ATP binding; nucleoside phosphate binding; nucleoside binding; ion binding; nucleotide binding; organic cyclic compound binding; heterocyclic compound binding; ribonucleoside binding; carbohydrate derivative binding; ribonucleotide binding; binding; purine ribonucleoside binding; anion binding; purine ribonucleotide binding; adenyl ribonucleotide binding; adenyl nucleotide binding; purine nucleos…	K04077	groEL; chaperonin GroEL	sly03018 RNA degradation - Solanum lycopersicum (tomato);	IPR027409; IPR027413;	GroEL-like apical domain; GroEL-like equatorial domain;
K4BMW3	272	K	groEL; chaperonin GroEL	95.531	_ILELALK(su)R_	1.8575	2	528.327	........A.K..........	mitochondria	cellular protein metabolic process; response to stimulus; primary metabolic process; cellular metabolic process; response to metal ion; organic substance metabolic process; protein folding; metabolic process; response to chemical; cellular macromolecule metabolic process; response to cadmium ion; protein metabolic process; macromolecule metabolic process; response to inorganic substance; cellular…	membrane; intracellular organelle; bounding membrane of organelle; organelle membrane; cytoplasm; intracellular organelle part; intracellular part; cell; organelle part; intracellular membrane-bounded organelle; organelle; cell part; intracellular; vacuolar part; vacuole; vacuolar membrane; membrane-bounded organelle; cytoplasmic part;	ATP binding; nucleoside phosphate binding; nucleoside binding; ion binding; nucleotide binding; organic cyclic compound binding; heterocyclic compound binding; ribonucleoside binding; carbohydrate derivative binding; ribonucleotide binding; binding; purine ribonucleoside binding; anion binding; purine ribonucleotide binding; adenyl ribonucleotide binding; adenyl nucleotide binding; purine nucleos…	K04077	groEL; chaperonin GroEL	sly03018 RNA degradation - Solanum lycopersicum (tomato);	IPR027409; IPR027413;	GroEL-like apical domain; GroEL-like equatorial domain;
K4BN62	446	K	E3.1.1.11; pectinesterase [EC:3.1.1.11]	58.814	_RPGSGQK(su)NMVTAQGR_	0.11585	3	562.95		cytosol	cellular component organization; galacturonan metabolic process; response to external biotic stimulus; polysaccharide catabolic process; carbohydrate metabolic process; primary metabolic process; response to stimulus; cell wall organization; response to other organism; multi-organism process; cell wall modification; organic substance metabolic process; carbohydrate catabolic process; response to …	membrane; apoplast; external encapsulating structure; cell periphery; cell part; intracellular; cytoplasm; intracellular part; plant-type cell wall; cell wall; cell; extracellular region; plasma membrane;	aspartyl esterase activity; carboxylic ester hydrolase activity; enzyme regulator activity; catalytic activity; pectinesterase activity; hydrolase activity, acting on ester bonds; hydrolase activity; enzyme inhibitor activity; molecular function regulator;	K01051	E3.1.1.11; pectinesterase [EC:3.1.1.11]	sly00500 Starch and sucrose metabolism - Solanum lycopersicum (tomato); sly00040 Pentose and glucuronate interconversions - Solanum lycopersicum (tomato); sly01100 Metabolic pathways - Solanum lycopersicum (tomato);	IPR011050; IPR000070; IPR006501; IPR012334;	Pectin lyase fold/virulence factor; Pectinesterase, catalytic; Pectinesterase inhibitor domain; Pectin lyase fold;
K4BNR2	71	K	ATPeF1B; F-type H+-transporting ATPase subunit beta [EC:3.6.3.14]	87.519	_PSTPPK(su)SSGSEVSGK_	-0.023671	2	772.876		mitochondria	nucleoside metabolic process; purine nucleoside metabolic process; purine ribonucleoside monophosphate metabolic process; nucleotide metabolic process; energy coupled proton transmembrane transport, against electrochemical gradient; single-organism process; biosynthetic process; nucleoside biosynthetic process; purine ribonucleoside biosynthetic process; ribonucleoside monophosphate biosynthetic …	membrane; chloroplast part; organelle membrane; cytoplasm; respiratory chain complex I; macromolecular complex; intracellular part; mitochondrial respiratory chain complex I; mitochondrial membrane part; cell; chloroplast envelope; organelle part; non-membrane-bounded organelle; proton-transporting ATP synthase complex, catalytic core F(1); mitochondrial envelope; membrane-enclosed lumen; catalyt…	ATPase activity, coupled to transmembrane movement of ions; nucleoside phosphate binding; primary active transmembrane transporter activity; substrate-specific transporter activity; ATPase activity, coupled to transmembrane movement of ions, rotational mechanism; hydrolase activity, acting on acid anhydrides; monovalent inorganic cation transmembrane transporter activity; hydrolase activity; copp…	K02133	ATPeF1B; F-type H+-transporting ATPase subunit beta [EC:3.6.3.14]	sly00190 Oxidative phosphorylation - Solanum lycopersicum (tomato); sly01100 Metabolic pathways - Solanum lycopersicum (tomato);	IPR000793; IPR003593; IPR004100; IPR020971; IPR000194; IPR027417; IPR024034;	ATPase, F1/V1/A1 complex, alpha/beta subunit, C-terminal; AAA+ ATPase domain; ATPase, F1 complex alpha/beta subunit, N-terminal domain; ATP synthase, F1 beta subunit; ATPase, F1/V1/A1 complex, alpha/beta subunit, nucleotide-binding domain; P-loop containing nucleoside triphosphate hydrolase; ATPase, F1 complex beta subunit/V1 complex, C-terminal;
K4BNR2	288	K	ATPeF1B; F-type H+-transporting ATPase subunit beta [EC:3.6.3.14]	71.879	_EM(ox)IESGVIK(su)LGEK_	1.7924	2	774.895		mitochondria	nucleoside metabolic process; purine nucleoside metabolic process; purine ribonucleoside monophosphate metabolic process; nucleotide metabolic process; energy coupled proton transmembrane transport, against electrochemical gradient; single-organism process; biosynthetic process; nucleoside biosynthetic process; purine ribonucleoside biosynthetic process; ribonucleoside monophosphate biosynthetic …	membrane; chloroplast part; organelle membrane; cytoplasm; respiratory chain complex I; macromolecular complex; intracellular part; mitochondrial respiratory chain complex I; mitochondrial membrane part; cell; chloroplast envelope; organelle part; non-membrane-bounded organelle; proton-transporting ATP synthase complex, catalytic core F(1); mitochondrial envelope; membrane-enclosed lumen; catalyt…	ATPase activity, coupled to transmembrane movement of ions; nucleoside phosphate binding; primary active transmembrane transporter activity; substrate-specific transporter activity; ATPase activity, coupled to transmembrane movement of ions, rotational mechanism; hydrolase activity, acting on acid anhydrides; monovalent inorganic cation transmembrane transporter activity; hydrolase activity; copp…	K02133	ATPeF1B; F-type H+-transporting ATPase subunit beta [EC:3.6.3.14]	sly00190 Oxidative phosphorylation - Solanum lycopersicum (tomato); sly01100 Metabolic pathways - Solanum lycopersicum (tomato);	IPR000793; IPR003593; IPR004100; IPR020971; IPR000194; IPR027417; IPR024034;	ATPase, F1/V1/A1 complex, alpha/beta subunit, C-terminal; AAA+ ATPase domain; ATPase, F1 complex alpha/beta subunit, N-terminal domain; ATP synthase, F1 beta subunit; ATPase, F1/V1/A1 complex, alpha/beta subunit, nucleotide-binding domain; P-loop containing nucleoside triphosphate hydrolase; ATPase, F1 complex beta subunit/V1 complex, C-terminal;
K4BNR2	459	K	ATPeF1B; F-type H+-transporting ATPase subunit beta [EC:3.6.3.14]	146.79	_GVQK(su)VLQNYK_	0.54196	2	638.848		mitochondria	nucleoside metabolic process; purine nucleoside metabolic process; purine ribonucleoside monophosphate metabolic process; nucleotide metabolic process; energy coupled proton transmembrane transport, against electrochemical gradient; single-organism process; biosynthetic process; nucleoside biosynthetic process; purine ribonucleoside biosynthetic process; ribonucleoside monophosphate biosynthetic …	membrane; chloroplast part; organelle membrane; cytoplasm; respiratory chain complex I; macromolecular complex; intracellular part; mitochondrial respiratory chain complex I; mitochondrial membrane part; cell; chloroplast envelope; organelle part; non-membrane-bounded organelle; proton-transporting ATP synthase complex, catalytic core F(1); mitochondrial envelope; membrane-enclosed lumen; catalyt…	ATPase activity, coupled to transmembrane movement of ions; nucleoside phosphate binding; primary active transmembrane transporter activity; substrate-specific transporter activity; ATPase activity, coupled to transmembrane movement of ions, rotational mechanism; hydrolase activity, acting on acid anhydrides; monovalent inorganic cation transmembrane transporter activity; hydrolase activity; copp…	K02133	ATPeF1B; F-type H+-transporting ATPase subunit beta [EC:3.6.3.14]	sly00190 Oxidative phosphorylation - Solanum lycopersicum (tomato); sly01100 Metabolic pathways - Solanum lycopersicum (tomato);	IPR000793; IPR003593; IPR004100; IPR020971; IPR000194; IPR027417; IPR024034;	ATPase, F1/V1/A1 complex, alpha/beta subunit, C-terminal; AAA+ ATPase domain; ATPase, F1 complex alpha/beta subunit, N-terminal domain; ATP synthase, F1 beta subunit; ATPase, F1/V1/A1 complex, alpha/beta subunit, nucleotide-binding domain; P-loop containing nucleoside triphosphate hydrolase; ATPase, F1 complex beta subunit/V1 complex, C-terminal;
K4BNT6	70	K	Uncharacterized protein	60.549	_VTK(su)QLIEAVDEEKK_	2.7805	3	577.312		cytosol	defense response; response to stimulus; response to stress; response to biotic stimulus;						IPR023393; IPR000916; IPR024948;	START-like domain; Bet v I domain; Major latex protein domain;
K4BNT6	146	K	Uncharacterized protein	89.698	_DLEGHLHK(su)I_	0.37829	2	581.299		cytosol	defense response; response to stimulus; response to stress; response to biotic stimulus;						IPR023393; IPR000916; IPR024948;	START-like domain; Bet v I domain; Major latex protein domain;
K4BP59	181	K	GAPA; glyceraldehyde-3-phosphate dehydrogenase (NADP+) (phosphorylating) [EC:1.2.1.13]	59.908	_K(su)VLITAPGK_	-0.43458	2	513.813	........A.K..........	cytosol	response to light stimulus; response to stress; oxidation-reduction process; response to abiotic stimulus; response to oxygen-containing compound; single-organism process; response to organic substance; response to stimulus; primary metabolic process; carbohydrate metabolic process; organic substance metabolic process; glucose metabolic process; single-organism carbohydrate metabolic process; met…	membrane; chloroplast thylakoid membrane; chloroplast part; cytoplasm; chloroplast thylakoid; thylakoid membrane; intracellular part; cell; chloroplast envelope; organelle part; intracellular; cell part; plastid thylakoid membrane; membrane-bounded organelle; plastid; intracellular organelle; apoplast; plastid envelope; intracellular organelle part; organelle envelope; plastid part; extracellular…	organic cyclic compound binding; heterocyclic compound binding; oxidoreductase activity, acting on the aldehyde or oxo group of donors, NAD or NADP as acceptor; nucleoside phosphate binding; NAD binding; catalytic activity; binding; oxidoreductase activity, acting on the aldehyde or oxo group of donors; NADP binding; nucleotide binding; cofactor binding; small molecule binding; coenzyme binding; …	K05298	GAPA; glyceraldehyde-3-phosphate dehydrogenase (NADP+) (phosphorylating) [EC:1.2.1.13]	sly01200 Carbon metabolism - Solanum lycopersicum (tomato); sly00710 Carbon fixation in photosynthetic organisms - Solanum lycopersicum (tomato); sly01100 Metabolic pathways - Solanum lycopersicum (tomato);	IPR020829; IPR016040; IPR020828;	Glyceraldehyde 3-phosphate dehydrogenase, catalytic domain; NAD(P)-binding domain; Glyceraldehyde 3-phosphate dehydrogenase, NAD(P) binding domain;
K4BPJ0	568	K	OGDH; 2-oxoglutarate dehydrogenase E1 component [EC:1.2.4.2]	67.035	_DYVPQK(su)R_	0.47297	2	503.254		mitochondria	tricarboxylic acid metabolic process; oxidation-reduction process; small molecule metabolic process; single-organism cellular process; tricarboxylic acid cycle; single-organism process; primary metabolic process; cellular respiration; cellular metabolic process; organic substance metabolic process; citrate metabolic process; metabolic process; generation of precursor metabolites and energy; aerob…		vitamin binding; ion binding; oxidoreductase activity, acting on the aldehyde or oxo group of donors; cofactor binding; sulfur compound binding; thiamine pyrophosphate binding; oxidoreductase activity; heterocyclic compound binding; organic cyclic compound binding; catalytic activity; binding; cation binding; anion binding; oxoglutarate dehydrogenase (succinyl-transferring) activity; oxidoreducta…	K00164	OGDH; 2-oxoglutarate dehydrogenase E1 component [EC:1.2.4.2]	sly00380 Tryptophan metabolism - Solanum lycopersicum (tomato); sly01110 Biosynthesis of secondary metabolites - Solanum lycopersicum (tomato); sly00310 Lysine degradation - Solanum lycopersicum (tomato); sly01130 Biosynthesis of antibiotics - Solanum lycopersicum (tomato); sly01200 Carbon metabolism - Solanum lycopersicum (tomato); sly01100 Metabolic pathways - Solanum lycopersicum (tomato); sly…	IPR005475; IPR029061; IPR001017;	Transketolase-like, pyrimidine-binding domain; Thiamin diphosphate-binding fold; Dehydrogenase, E1 component;
K4BPJ0	603	K	OGDH; 2-oxoglutarate dehydrogenase E1 component [EC:1.2.4.2]	88.385	_DVGK(su)AITSLPDDFKPHR_	0.42156	3	666.009		mitochondria	tricarboxylic acid metabolic process; oxidation-reduction process; small molecule metabolic process; single-organism cellular process; tricarboxylic acid cycle; single-organism process; primary metabolic process; cellular respiration; cellular metabolic process; organic substance metabolic process; citrate metabolic process; metabolic process; generation of precursor metabolites and energy; aerob…		vitamin binding; ion binding; oxidoreductase activity, acting on the aldehyde or oxo group of donors; cofactor binding; sulfur compound binding; thiamine pyrophosphate binding; oxidoreductase activity; heterocyclic compound binding; organic cyclic compound binding; catalytic activity; binding; cation binding; anion binding; oxoglutarate dehydrogenase (succinyl-transferring) activity; oxidoreducta…	K00164	OGDH; 2-oxoglutarate dehydrogenase E1 component [EC:1.2.4.2]	sly00380 Tryptophan metabolism - Solanum lycopersicum (tomato); sly01110 Biosynthesis of secondary metabolites - Solanum lycopersicum (tomato); sly00310 Lysine degradation - Solanum lycopersicum (tomato); sly01130 Biosynthesis of antibiotics - Solanum lycopersicum (tomato); sly01200 Carbon metabolism - Solanum lycopersicum (tomato); sly01100 Metabolic pathways - Solanum lycopersicum (tomato); sly…	IPR005475; IPR029061; IPR001017;	Transketolase-like, pyrimidine-binding domain; Thiamin diphosphate-binding fold; Dehydrogenase, E1 component;
K4BQ40	61	K	NDUFAB1; NADH dehydrogenase (ubiquinone) 1 alpha/beta subcomplex 1	104.01	_VINVVK(su)NFQK_	-1.0782	2	644.867		mitochondria	single-organism biosynthetic process; organic acid biosynthetic process; small molecule metabolic process; single-organism cellular process; single-organism process; biosynthetic process; cellular lipid metabolic process; fatty acid metabolic process; primary metabolic process; cellular metabolic process; fatty acid biosynthetic process; organic substance biosynthetic process; cellular biosynthet…	mitochondrial matrix; intracellular organelle; mitochondrial part; cytoplasm; intracellular organelle part; intracellular part; cell; mitochondrion; organelle part; membrane-enclosed lumen; organelle; intracellular membrane-bounded organelle; intracellular organelle lumen; cell part; intracellular; membrane-bounded organelle; cytoplasmic part; organelle lumen;	cation binding; metal ion binding; transition metal ion binding; binding; cobalt ion binding; ion binding;	K03955	NDUFAB1; NADH dehydrogenase (ubiquinone) 1 alpha/beta subcomplex 1	sly00190 Oxidative phosphorylation - Solanum lycopersicum (tomato); sly01100 Metabolic pathways - Solanum lycopersicum (tomato);	IPR009081;	Acyl carrier protein-like;
K4BRR1	74	K	ATPeV1G; V-type H+-transporting ATPase subunit G	70.167	_KLEQTSGDSGANVK(su)R_	1.3715	3	563.952	.......A..K..........	cytosol	transport; single-organism localization; cation transport; ion transport; single-organism process; localization; monovalent inorganic cation transport; hydrogen transport; proton transport; single-organism transport; establishment of localization;	membrane; intracellular organelle; bounding membrane of organelle; organelle membrane; intracellular organelle part; cytoplasm; macromolecular complex; endomembrane system; intracellular part; proton-transporting V-type ATPase complex; cell; organelle part; vacuolar proton-transporting V-type ATPase complex; intracellular membrane-bounded organelle; organelle; membrane part; intracellular; cell p…	hydrolase activity, acting on acid anhydrides; hydrolase activity, acting on acid anhydrides, catalyzing transmembrane movement of substances; hydrolase activity; catalytic activity; transporter activity; transmembrane transporter activity;	K02152	ATPeV1G; V-type H+-transporting ATPase subunit G	sly00190 Oxidative phosphorylation - Solanum lycopersicum (tomato); sly04145 Phagosome - Solanum lycopersicum (tomato); sly01100 Metabolic pathways - Solanum lycopersicum (tomato);
K4BSI6	438	K	AGXT2; alanine-glyoxylate transaminase / (R)-3-amino-2-methylpropionate-pyruvate transaminase [EC:2.6.1.44 2.6.1.40]	79.337	_DLGVLVGK(su)GGIHGNVFR_	0.55851	2	919.5	..K.......K..........	mitochondria	alpha-amino acid catabolic process; dicarboxylic acid metabolic process; single-organism process; response to stimulus; cellular metabolic process; organic substance metabolic process; metabolic process; cellular amino acid metabolic process; glutamate metabolic process; response to cadmium ion; cellular catabolic process; response to inorganic substance; arginine catabolic process to glutamate; …	membrane; intracellular organelle; bounding membrane of organelle; organelle membrane; cytoplasm; intracellular organelle part; intracellular part; cell; organelle part; intracellular membrane-bounded organelle; organelle; cell part; intracellular; vacuolar part; vacuole; vacuolar membrane; membrane-bounded organelle; cytoplasmic part;	organic cyclic compound binding; heterocyclic compound binding; transferase activity, transferring nitrogenous groups; transition metal ion binding; catalytic activity; binding; ion binding; metal ion binding; cation binding; anion binding; transaminase activity; zinc ion binding; cofactor binding; transferase activity; pyridoxal phosphate binding;	K00827	AGXT2; alanine-glyoxylate transaminase / (R)-3-amino-2-methylpropionate-pyruvate transaminase [EC:2.6.1.44 2.6.1.40]	sly00260 Glycine, serine and threonine metabolism - Solanum lycopersicum (tomato); sly00250 Alanine, aspartate and glutamate metabolism - Solanum lycopersicum (tomato); sly01100 Metabolic pathways - Solanum lycopersicum (tomato);	IPR015424; IPR015421; IPR015422;	Pyridoxal phosphate-dependent transferase; Pyridoxal phosphate-dependent transferase, major region, subdomain 1; Pyridoxal phosphate-dependent transferase, major region, subdomain 2;
K4BTL1	338	K	Uncharacterized protein	127.87	_K(su)TQLVVDAVK_	1.7274	2	600.845	..K.......K..........	chloroplast		cell part; intracellular; cytoplasm; intracellular part; cytosol; cell; cytoplasmic part;	catalytic activity; oxidoreductase activity;				IPR000683; IPR016040;	Oxidoreductase, N-terminal; NAD(P)-binding domain;
K4BUB7	403	K	glyA; glycine hydroxymethyltransferase [EC:2.1.2.1]	62.287	_VEK(su)VLESVHIAANK_	1.1192	2	818.949		chloroplast	cellular aromatic compound metabolic process; single-organism process; glycine metabolic process; tetrahydrofolate interconversion; cellular metabolic process; organic substance metabolic process; metabolic process; cellular amino acid metabolic process; cellular modified amino acid metabolic process; one-carbon metabolic process; heterocycle metabolic process; cellular nitrogen compound metaboli…		organic cyclic compound binding; heterocyclic compound binding; catalytic activity; binding; ion binding; glycine hydroxymethyltransferase activity; transferase activity, transferring one-carbon groups; anion binding; hydroxymethyl-, formyl- and related transferase activity; cofactor binding; transferase activity; pyridoxal phosphate binding;	K00600	glyA; glycine hydroxymethyltransferase [EC:2.1.2.1]	sly00260 Glycine, serine and threonine metabolism - Solanum lycopersicum (tomato); sly01110 Biosynthesis of secondary metabolites - Solanum lycopersicum (tomato); sly00630 Glyoxylate and dicarboxylate metabolism - Solanum lycopersicum (tomato); sly01130 Biosynthesis of antibiotics - Solanum lycopersicum (tomato); sly01200 Carbon metabolism - Solanum lycopersicum (tomato); sly01230 Biosynthesis of…	IPR015424; IPR015422; IPR015421;	Pyridoxal phosphate-dependent transferase; Pyridoxal phosphate-dependent transferase, major region, subdomain 2; Pyridoxal phosphate-dependent transferase, major region, subdomain 1;
K4BUX6	105	K	Uncharacterized protein	82.008	_IK(su)GSISAAQK_	0.71888	2	551.809	.A........K..........	cytosol	single-multicellular organism process; lipid oxidation; single-organism process; post-embryonic development; cellular lipid metabolic process; cellular metabolic process; organic substance metabolic process; metabolic process; lipid modification; cellular catabolic process; monocarboxylic acid metabolic process; seedling development; multicellular organismal development; glyoxylate metabolic proc…	organelle; intracellular membrane-bounded organelle; intracellular organelle; cell part; intracellular; peroxisome; microbody; cytoplasm; intracellular part; cell; membrane-bounded organelle; cytoplasmic part;					IPR003033;	SCP2 sterol-binding domain;
K4BVD6	170	K	Uncharacterized protein	141.37	_HAMVAAGALVK(su)QNTR_	-0.76149	2	833.938	.A........K..........	cytosol		membrane; organelle membrane; cytoplasm; respiratory chain complex I; macromolecular complex; intracellular part; mitochondrial respiratory chain complex I; mitochondrial membrane part; cell; organelle part; mitochondrial envelope; catalytic complex; intracellular; cell part; membrane part; organelle inner membrane; membrane-bounded organelle; mitochondrial inner membrane; intracellular organelle…					IPR011004;	Trimeric LpxA-like;
K4BVD8	191	K	PSMA1; 20S proteasome subunit alpha 6 [EC:3.4.25.1]	66.267	_SQAAK(su)TYLER_	1.3619	2	633.82	.A........K..........	nuclear	modification-dependent macromolecule catabolic process; proteolysis involved in cellular protein catabolic process; cellular macromolecule catabolic process; cellular protein catabolic process; modification-dependent protein catabolic process; cellular protein metabolic process; ubiquitin-dependent protein catabolic process; response to arsenic-containing substance; response to stimulus; primary …	membrane; intracellular organelle; proteasome core complex, alpha-subunit complex; proteasome complex; cell periphery; cell junction; cytoplasm; macromolecular complex; intracellular part; cytosol; cell-cell junction; cell; symplast; plasma membrane; intracellular membrane-bounded organelle; organelle; nucleus; plasmodesma; intracellular; cell part; proteasome core complex; membrane-bounded organ…	endopeptidase activity; threonine-type endopeptidase activity; peptidase activity; threonine-type peptidase activity; catalytic activity; peptidase activity, acting on L-amino acid peptides; hydrolase activity;	K02725	PSMA1; 20S proteasome subunit alpha 6 [EC:3.4.25.1]	sly03050 Proteasome - Solanum lycopersicum (tomato);	IPR029055; IPR000426;	Nucleophile aminohydrolases, N-terminal; Proteasome alpha-subunit, N-terminal domain;
K4BVV2	138	K	Uncharacterized protein	71.614	_YSEFLNAVK(su)K_	2.1547	2	649.835	........A.K..........	chloroplast	regulation of cellular process; regulation of generation of precursor metabolites and energy; photoinhibition; response to light stimulus; response to abiotic stimulus; negative regulation of cellular metabolic process; negative regulation of biological process; negative regulation of cellular process; response to stimulus; regulation of cellular metabolic process; primary metabolic process; nega…	intracellular organelle; membrane; chloroplast part; plastid envelope; chloroplast thylakoid; organelle envelope; intracellular organelle part; cytoplasm; plastid part; thylakoid lumen; intracellular part; cell; organelle part; chloroplast envelope; chloroplast; organelle; intracellular membrane-bounded organelle; intracellular; cell part; envelope; thylakoid; membrane-bounded organelle; plastid …	metalloendopeptidase activity; peptidase activity; ATP binding; nucleoside phosphate binding; nucleoside binding; ion binding; hydrolase activity, acting on acid anhydrides; metallopeptidase activity; hydrolase activity; nucleotide binding; nucleoside-triphosphatase activity; ATPase activity; endopeptidase activity; organic cyclic compound binding; heterocyclic compound binding; ribonucleoside bi…	K03798			IPR003959; IPR003593; IPR000642; IPR027417;	ATPase, AAA-type, core; AAA+ ATPase domain; Peptidase M41; P-loop containing nucleoside triphosphate hydrolase;
K4BVV2	450	K	Uncharacterized protein	72.928	_DVDFDK(su)IAR_	-1.0395	2	589.788	.A........K..........	chloroplast	regulation of cellular process; regulation of generation of precursor metabolites and energy; photoinhibition; response to light stimulus; response to abiotic stimulus; negative regulation of cellular metabolic process; negative regulation of biological process; negative regulation of cellular process; response to stimulus; regulation of cellular metabolic process; primary metabolic process; nega…	intracellular organelle; membrane; chloroplast part; plastid envelope; chloroplast thylakoid; organelle envelope; intracellular organelle part; cytoplasm; plastid part; thylakoid lumen; intracellular part; cell; organelle part; chloroplast envelope; chloroplast; organelle; intracellular membrane-bounded organelle; intracellular; cell part; envelope; thylakoid; membrane-bounded organelle; plastid …	metalloendopeptidase activity; peptidase activity; ATP binding; nucleoside phosphate binding; nucleoside binding; ion binding; hydrolase activity, acting on acid anhydrides; metallopeptidase activity; hydrolase activity; nucleotide binding; nucleoside-triphosphatase activity; ATPase activity; endopeptidase activity; organic cyclic compound binding; heterocyclic compound binding; ribonucleoside bi…	K03798			IPR003959; IPR003593; IPR000642; IPR027417;	ATPase, AAA-type, core; AAA+ ATPase domain; Peptidase M41; P-loop containing nucleoside triphosphate hydrolase;
K4BWH8	246	K	PDHA; pyruvate dehydrogenase E1 component alpha subunit [EC:1.2.4.1]	62.717	_SPAYYK(su)R_	0.13615	2	492.743	.......A..K..........	mitochondria	single-organism carbohydrate catabolic process; glycolytic process; oxidation-reduction process; single-organism catabolic process; small molecule metabolic process; single-organism cellular process; single-organism process; response to stimulus; primary metabolic process; carbohydrate metabolic process; cellular metabolic process; response to metal ion; organic substance metabolic process; carbo…	intracellular membrane-bounded organelle; organelle; intracellular organelle; nucleus; cell part; intracellular; cytoplasm; intracellular part; cytosol; membrane-bounded organelle; cell; cytoplasmic part;	pyruvate dehydrogenase activity; pyruvate dehydrogenase (acetyl-transferring) activity; catalytic activity; oxidoreductase activity, acting on the aldehyde or oxo group of donors, disulfide as acceptor; oxidoreductase activity; oxidoreductase activity, acting on the aldehyde or oxo group of donors;	K00161	PDHA; pyruvate dehydrogenase E1 component alpha subunit [EC:1.2.4.1]	sly00620 Pyruvate metabolism - Solanum lycopersicum (tomato); sly01110 Biosynthesis of secondary metabolites - Solanum lycopersicum (tomato); sly01130 Biosynthesis of antibiotics - Solanum lycopersicum (tomato); sly01200 Carbon metabolism - Solanum lycopersicum (tomato); sly00010 Glycolysis / Gluconeogenesis - Solanum lycopersicum (tomato); sly01100 Metabolic pathways - Solanum lycopersicum (toma…	IPR001017; IPR029061;	Dehydrogenase, E1 component; Thiamin diphosphate-binding fold;
K4BX34	78	K	ALDO; fructose-bisphosphate aldolase, class I [EC:4.1.2.13]	83.692	_GILAIDESNATAGK(su)R_	-2.5207	2	808.418	........A.K..........	chloroplast	single-organism carbohydrate catabolic process; glycolytic process; response to stress; single-organism catabolic process; small molecule metabolic process; single-organism cellular process; single-organism process; primary metabolic process; carbohydrate metabolic process; response to stimulus; cellular metabolic process; response to metal ion; organic substance metabolic process; carbohydrate c…	intracellular organelle; chloroplast part; chloroplast thylakoid; intracellular organelle part; cytoplasm; plastid part; intracellular part; plastid stroma; cell; organelle part; mitochondrion; chloroplast; intracellular membrane-bounded organelle; organelle; intracellular; cell part; thylakoid; membrane-bounded organelle; plastid thylakoid; plastid; organelle subcompartment; cytoplasmic part; ch…	lyase activity; fructose-bisphosphate aldolase activity; aldehyde-lyase activity; catalytic activity; carbon-carbon lyase activity;	K01623	ALDO; fructose-bisphosphate aldolase, class I [EC:4.1.2.13]	sly01110 Biosynthesis of secondary metabolites - Solanum lycopersicum (tomato); sly01130 Biosynthesis of antibiotics - Solanum lycopersicum (tomato); sly01200 Carbon metabolism - Solanum lycopersicum (tomato); sly00710 Carbon fixation in photosynthetic organisms - Solanum lycopersicum (tomato); sly00010 Glycolysis / Gluconeogenesis - Solanum lycopersicum (tomato); sly01230 Biosynthesis of amino a…	IPR013785;	Aldolase-type TIM barrel;
K4BXX0	299	K	Uncharacterized protein	107.79	_HEEVVELVK(su)K_	0.067684	2	655.354		mitochondria	proteolysis; metabolic process; macromolecule metabolic process; protein metabolic process; primary metabolic process; organic substance metabolic process;		endopeptidase activity; metalloendopeptidase activity; peptidase activity; catalytic activity; binding; ion binding; peptidase activity, acting on L-amino acid peptides; cation binding; metal ion binding; metallopeptidase activity; hydrolase activity;	K17732			IPR007863; IPR011765; IPR011249; IPR011237;	Peptidase M16, C-terminal domain; Peptidase M16, N-terminal; Metalloenzyme, LuxS/M16 peptidase-like; Peptidase M16 domain;
K4BY59	400	K	GGAT; glutamate--glyoxylate aminotransferase [EC:2.6.1.4 2.6.1.2 2.6.1.44 2.6.1.-]	65.842	_LPPK(su)AIETANK_	1.6317	2	641.356		cytosol	metabolic process; response to stress; response to abiotic stimulus; response to hypoxia; response to oxygen levels; biosynthetic process; response to decreased oxygen levels; response to stimulus;	intracellular organelle; membrane; apoplast; chloroplast part; intracellular organelle part; cytoplasm; plastid part; intracellular part; plastid stroma; cell; extracellular region; organelle part; chloroplast; intracellular membrane-bounded organelle; organelle; intracellular; cell part; vacuole; membrane-bounded organelle; plastid; cytoplasmic part; chloroplast stroma;	organic cyclic compound binding; heterocyclic compound binding; catalytic activity; binding; ion binding; anion binding; cofactor binding; pyridoxal phosphate binding;	K14272	GGAT; glutamate--glyoxylate aminotransferase [EC:2.6.1.4 2.6.1.2 2.6.1.44 2.6.1.-]	sly00260 Glycine, serine and threonine metabolism - Solanum lycopersicum (tomato); sly01110 Biosynthesis of secondary metabolites - Solanum lycopersicum (tomato); sly00630 Glyoxylate and dicarboxylate metabolism - Solanum lycopersicum (tomato); sly01210 2-Oxocarboxylic acid metabolism - Solanum lycopersicum (tomato); sly01130 Biosynthesis of antibiotics - Solanum lycopersicum (tomato); sly01200 C…	IPR015424; IPR004839; IPR015422; IPR015421;	Pyridoxal phosphate-dependent transferase; Aminotransferase, class I/classII; Pyridoxal phosphate-dependent transferase, major region, subdomain 2; Pyridoxal phosphate-dependent transferase, major region, subdomain 1;
K4BY59	407	K	GGAT; glutamate--glyoxylate aminotransferase [EC:2.6.1.4 2.6.1.2 2.6.1.44 2.6.1.-]	68.657	_AIETANK(su)LGK_	1.7828	2	572.814	........A.K..........	cytosol	metabolic process; response to stress; response to abiotic stimulus; response to hypoxia; response to oxygen levels; biosynthetic process; response to decreased oxygen levels; response to stimulus;	intracellular organelle; membrane; apoplast; chloroplast part; intracellular organelle part; cytoplasm; plastid part; intracellular part; plastid stroma; cell; extracellular region; organelle part; chloroplast; intracellular membrane-bounded organelle; organelle; intracellular; cell part; vacuole; membrane-bounded organelle; plastid; cytoplasmic part; chloroplast stroma;	organic cyclic compound binding; heterocyclic compound binding; catalytic activity; binding; ion binding; anion binding; cofactor binding; pyridoxal phosphate binding;	K14272	GGAT; glutamate--glyoxylate aminotransferase [EC:2.6.1.4 2.6.1.2 2.6.1.44 2.6.1.-]	sly00260 Glycine, serine and threonine metabolism - Solanum lycopersicum (tomato); sly01110 Biosynthesis of secondary metabolites - Solanum lycopersicum (tomato); sly00630 Glyoxylate and dicarboxylate metabolism - Solanum lycopersicum (tomato); sly01210 2-Oxocarboxylic acid metabolism - Solanum lycopersicum (tomato); sly01130 Biosynthesis of antibiotics - Solanum lycopersicum (tomato); sly01200 C…	IPR015424; IPR004839; IPR015422; IPR015421;	Pyridoxal phosphate-dependent transferase; Aminotransferase, class I/classII; Pyridoxal phosphate-dependent transferase, major region, subdomain 2; Pyridoxal phosphate-dependent transferase, major region, subdomain 1;
K4BYG6	7	K	GAPDH; glyceraldehyde 3-phosphate dehydrogenase [EC:1.2.1.12]	52.579	_IK(su)IGINGFGR_	-1.3223	2	587.833		cytosol	single-multicellular organism process; reproductive process; response to abiotic stimulus; response to oxygen-containing compound; seed development; defense response to other organism; single-organism process; post-embryonic development; response to external biotic stimulus; response to stimulus; response to other organism; organic substance metabolic process; response to biotic stimulus; glucose…	membrane; external encapsulating structure; organelle membrane; cell junction; cell periphery; cytoplasm; intracellular part; cell-cell junction; cell; symplast; organelle part; non-membrane-bounded organelle; mitochondrial envelope; membrane-enclosed lumen; plasmodesma; intracellular organelle lumen; intracellular; cell part; membrane-bounded organelle; plastid; organelle lumen; intracellular or…	nucleoside phosphate binding; ion binding; oxidoreductase activity, acting on the aldehyde or oxo group of donors; glyceraldehyde-3-phosphate dehydrogenase (NADP+) (non-phosphorylating) activity; nucleotide binding; copper ion binding; zinc ion binding; cofactor binding; oxidoreductase activity; oxidoreductase activity, acting on the aldehyde or oxo group of donors, NAD or NADP as acceptor; heter…	K00134	GAPDH; glyceraldehyde 3-phosphate dehydrogenase [EC:1.2.1.12]	sly01110 Biosynthesis of secondary metabolites - Solanum lycopersicum (tomato); sly01130 Biosynthesis of antibiotics - Solanum lycopersicum (tomato); sly01200 Carbon metabolism - Solanum lycopersicum (tomato); sly00710 Carbon fixation in photosynthetic organisms - Solanum lycopersicum (tomato); sly00010 Glycolysis / Gluconeogenesis - Solanum lycopersicum (tomato); sly01230 Biosynthesis of amino a…	IPR020829; IPR016040; IPR020828;	Glyceraldehyde 3-phosphate dehydrogenase, catalytic domain; NAD(P)-binding domain; Glyceraldehyde 3-phosphate dehydrogenase, NAD(P) binding domain;
K4BYG6	198	K	GAPDH; glyceraldehyde 3-phosphate dehydrogenase [EC:1.2.1.12]	84.479	_TVDGPSMK(su)DWR_	0.5711	2	696.317	..K.......K..........	cytosol	single-multicellular organism process; reproductive process; response to abiotic stimulus; response to oxygen-containing compound; seed development; defense response to other organism; single-organism process; post-embryonic development; response to external biotic stimulus; response to stimulus; response to other organism; organic substance metabolic process; response to biotic stimulus; glucose…	membrane; external encapsulating structure; organelle membrane; cell junction; cell periphery; cytoplasm; intracellular part; cell-cell junction; cell; symplast; organelle part; non-membrane-bounded organelle; mitochondrial envelope; membrane-enclosed lumen; plasmodesma; intracellular organelle lumen; intracellular; cell part; membrane-bounded organelle; plastid; organelle lumen; intracellular or…	nucleoside phosphate binding; ion binding; oxidoreductase activity, acting on the aldehyde or oxo group of donors; glyceraldehyde-3-phosphate dehydrogenase (NADP+) (non-phosphorylating) activity; nucleotide binding; copper ion binding; zinc ion binding; cofactor binding; oxidoreductase activity; oxidoreductase activity, acting on the aldehyde or oxo group of donors, NAD or NADP as acceptor; heter…	K00134	GAPDH; glyceraldehyde 3-phosphate dehydrogenase [EC:1.2.1.12]	sly01110 Biosynthesis of secondary metabolites - Solanum lycopersicum (tomato); sly01130 Biosynthesis of antibiotics - Solanum lycopersicum (tomato); sly01200 Carbon metabolism - Solanum lycopersicum (tomato); sly00710 Carbon fixation in photosynthetic organisms - Solanum lycopersicum (tomato); sly00010 Glycolysis / Gluconeogenesis - Solanum lycopersicum (tomato); sly01230 Biosynthesis of amino a…	IPR020829; IPR016040; IPR020828;	Glyceraldehyde 3-phosphate dehydrogenase, catalytic domain; NAD(P)-binding domain; Glyceraldehyde 3-phosphate dehydrogenase, NAD(P) binding domain;
K4BYG6	255	K	GAPDH; glyceraldehyde 3-phosphate dehydrogenase [EC:1.2.1.12]	75.819	_LEK(su)EASYEDIK_	1.9594	2	712.843		cytosol	single-multicellular organism process; reproductive process; response to abiotic stimulus; response to oxygen-containing compound; seed development; defense response to other organism; single-organism process; post-embryonic development; response to external biotic stimulus; response to stimulus; response to other organism; organic substance metabolic process; response to biotic stimulus; glucose…	membrane; external encapsulating structure; organelle membrane; cell junction; cell periphery; cytoplasm; intracellular part; cell-cell junction; cell; symplast; organelle part; non-membrane-bounded organelle; mitochondrial envelope; membrane-enclosed lumen; plasmodesma; intracellular organelle lumen; intracellular; cell part; membrane-bounded organelle; plastid; organelle lumen; intracellular or…	nucleoside phosphate binding; ion binding; oxidoreductase activity, acting on the aldehyde or oxo group of donors; glyceraldehyde-3-phosphate dehydrogenase (NADP+) (non-phosphorylating) activity; nucleotide binding; copper ion binding; zinc ion binding; cofactor binding; oxidoreductase activity; oxidoreductase activity, acting on the aldehyde or oxo group of donors, NAD or NADP as acceptor; heter…	K00134	GAPDH; glyceraldehyde 3-phosphate dehydrogenase [EC:1.2.1.12]	sly01110 Biosynthesis of secondary metabolites - Solanum lycopersicum (tomato); sly01130 Biosynthesis of antibiotics - Solanum lycopersicum (tomato); sly01200 Carbon metabolism - Solanum lycopersicum (tomato); sly00710 Carbon fixation in photosynthetic organisms - Solanum lycopersicum (tomato); sly00010 Glycolysis / Gluconeogenesis - Solanum lycopersicum (tomato); sly01230 Biosynthesis of amino a…	IPR020829; IPR016040; IPR020828;	Glyceraldehyde 3-phosphate dehydrogenase, catalytic domain; NAD(P)-binding domain; Glyceraldehyde 3-phosphate dehydrogenase, NAD(P) binding domain;
K4BZA6	297	K	E1.6.2.2; cytochrome-b5 reductase [EC:1.6.2.2]	53.965	_HLSGEK(su)PNPR_	0.70038	3	412.211		chloroplast	metabolic process; response to osmotic stress; response to stress; oxidation-reduction process; single-organism metabolic process; response to abiotic stimulus; single-organism process; response to stimulus; response to salt stress;	intracellular organelle; external encapsulating structure; cell periphery; cytoplasm; endomembrane system; intracellular part; cell; intracellular membrane-bounded organelle; organelle; cell part; intracellular; plant-type cell wall; cell wall; Golgi apparatus; membrane-bounded organelle; cytoplasmic part;	transition metal ion binding; catalytic activity; binding; ion binding; metal ion binding; cation binding; copper ion binding; oxidoreductase activity;	K00326	E1.6.2.2; cytochrome-b5 reductase [EC:1.6.2.2]	sly01110 Biosynthesis of secondary metabolites - Solanum lycopersicum (tomato); sly00520 Amino sugar and nucleotide sugar metabolism - Solanum lycopersicum (tomato);	IPR017927; IPR001433; IPR008333; IPR017938; IPR001709;	Ferredoxin reductase-type FAD-binding domain; Oxidoreductase FAD/NAD(P)-binding; Oxidoreductase, FAD-binding domain; Riboflavin synthase-like beta-barrel; Flavoprotein pyridine nucleotide cytochrome reductase;
K4C144	82	K	E1.1.1.40; malate dehydrogenase (oxaloacetate-decarboxylating)(NADP+) [EC:1.1.1.40]	47.082	_K(su)LM(ox)QSIR_	-0.43457	2	496.266		plasma membrane	cellular component biogenesis; dicarboxylic acid metabolic process; cellular component organization; protein complex subunit organization; protein homooligomerization; oxidation-reduction process; small molecule metabolic process; single-organism cellular process; single-organism process; cellular metabolic process; organic substance metabolic process; protein oligomerization; macromolecular comp…		malate dehydrogenase (decarboxylating) (NAD+) activity; nucleoside phosphate binding; ion binding; nucleotide binding; cofactor binding; oxidoreductase activity; oxidoreductase activity, acting on CH-OH group of donors; heterocyclic compound binding; organic cyclic compound binding; oxidoreductase activity, acting on the CH-OH group of donors, NAD or NADP as acceptor; catalytic activity; NAD bind…	K00029	E1.1.1.40; malate dehydrogenase (oxaloacetate-decarboxylating)(NADP+) [EC:1.1.1.40]	sly00620 Pyruvate metabolism - Solanum lycopersicum (tomato); sly01200 Carbon metabolism - Solanum lycopersicum (tomato); sly00710 Carbon fixation in photosynthetic organisms - Solanum lycopersicum (tomato); sly01100 Metabolic pathways - Solanum lycopersicum (tomato);	IPR012302; IPR012301; IPR016040;	Malic enzyme, NAD-binding; Malic enzyme, N-terminal domain; NAD(P)-binding domain;
K4C144	356	K	E1.1.1.40; malate dehydrogenase (oxaloacetate-decarboxylating)(NADP+) [EC:1.1.1.40]	64.711	_K(su)IWLVDSK_	0.7272	2	544.803		plasma membrane	cellular component biogenesis; dicarboxylic acid metabolic process; cellular component organization; protein complex subunit organization; protein homooligomerization; oxidation-reduction process; small molecule metabolic process; single-organism cellular process; single-organism process; cellular metabolic process; organic substance metabolic process; protein oligomerization; macromolecular comp…		malate dehydrogenase (decarboxylating) (NAD+) activity; nucleoside phosphate binding; ion binding; nucleotide binding; cofactor binding; oxidoreductase activity; oxidoreductase activity, acting on CH-OH group of donors; heterocyclic compound binding; organic cyclic compound binding; oxidoreductase activity, acting on the CH-OH group of donors, NAD or NADP as acceptor; catalytic activity; NAD bind…	K00029	E1.1.1.40; malate dehydrogenase (oxaloacetate-decarboxylating)(NADP+) [EC:1.1.1.40]	sly00620 Pyruvate metabolism - Solanum lycopersicum (tomato); sly01200 Carbon metabolism - Solanum lycopersicum (tomato); sly00710 Carbon fixation in photosynthetic organisms - Solanum lycopersicum (tomato); sly01100 Metabolic pathways - Solanum lycopersicum (tomato);	IPR012302; IPR012301; IPR016040;	Malic enzyme, NAD-binding; Malic enzyme, N-terminal domain; NAD(P)-binding domain;
K4C227	65	K	groEL; chaperonin GroEL	89.046	_VTMGPK(su)GR_	-0.032605	2	473.245		mitochondria	protein folding; metabolic process; cellular protein metabolic process; cellular macromolecule metabolic process; macromolecule metabolic process; protein metabolic process; primary metabolic process; cellular process; cellular metabolic process; protein refolding; organic substance metabolic process;	intracellular part; cell; cell part; intracellular; cytoplasm;	ATP binding; nucleoside phosphate binding; nucleoside binding; ion binding; nucleotide binding; organic cyclic compound binding; heterocyclic compound binding; ribonucleoside binding; carbohydrate derivative binding; ribonucleotide binding; binding; purine ribonucleoside binding; anion binding; purine ribonucleotide binding; adenyl ribonucleotide binding; adenyl nucleotide binding; purine nucleos…	K04077	groEL; chaperonin GroEL	sly03018 RNA degradation - Solanum lycopersicum (tomato);	IPR027409; IPR027413;	GroEL-like apical domain; GroEL-like equatorial domain;
K4C227	273	K	groEL; chaperonin GroEL	133.12	_VLELALK(su)R_	2.1037	2	521.319	........A.K..........	mitochondria	protein folding; metabolic process; cellular protein metabolic process; cellular macromolecule metabolic process; macromolecule metabolic process; protein metabolic process; primary metabolic process; cellular process; cellular metabolic process; protein refolding; organic substance metabolic process;	intracellular part; cell; cell part; intracellular; cytoplasm;	ATP binding; nucleoside phosphate binding; nucleoside binding; ion binding; nucleotide binding; organic cyclic compound binding; heterocyclic compound binding; ribonucleoside binding; carbohydrate derivative binding; ribonucleotide binding; binding; purine ribonucleoside binding; anion binding; purine ribonucleotide binding; adenyl ribonucleotide binding; adenyl nucleotide binding; purine nucleos…	K04077	groEL; chaperonin GroEL	sly03018 RNA degradation - Solanum lycopersicum (tomato);	IPR027409; IPR027413;	GroEL-like apical domain; GroEL-like equatorial domain;
K4C227	395	K	groEL; chaperonin GroEL	86.488	_SAIELSTSDYDKEK(su)LQER_	0.72596	3	738.025	..........K......R...	mitochondria	protein folding; metabolic process; cellular protein metabolic process; cellular macromolecule metabolic process; macromolecule metabolic process; protein metabolic process; primary metabolic process; cellular process; cellular metabolic process; protein refolding; organic substance metabolic process;	intracellular part; cell; cell part; intracellular; cytoplasm;	ATP binding; nucleoside phosphate binding; nucleoside binding; ion binding; nucleotide binding; organic cyclic compound binding; heterocyclic compound binding; ribonucleoside binding; carbohydrate derivative binding; ribonucleotide binding; binding; purine ribonucleoside binding; anion binding; purine ribonucleotide binding; adenyl ribonucleotide binding; adenyl nucleotide binding; purine nucleos…	K04077	groEL; chaperonin GroEL	sly03018 RNA degradation - Solanum lycopersicum (tomato);	IPR027409; IPR027413;	GroEL-like apical domain; GroEL-like equatorial domain;
K4C2F3	39	K	Uncharacterized protein	69.672	_K(su)HLINVSDKPK_	0.83973	2	689.888		cytosol			protein binding; binding;				IPR010987; IPR012336; IPR004045;	Glutathione S-transferase, C-terminal-like; Thioredoxin-like fold; Glutathione S-transferase, N-terminal;
K4C2X8	309	K	Uncharacterized protein	87.639	_VDAVK(su)TIK_	-1.5497	2	487.282	........A.K..........	chloroplast	single-organism process; metabolic process; oxidation-reduction process; single-organism metabolic process;		transition metal ion binding; catalytic activity; binding; cobalt ion binding; ion binding; metal ion binding; cation binding; zinc ion binding; oxidoreductase activity;				IPR011032; IPR020843; IPR016040; IPR013154; IPR013149;	GroES (chaperonin 10)-like; Polyketide synthase, enoylreductase domain; NAD(P)-binding domain; Alcohol dehydrogenase GroES-like; Alcohol dehydrogenase, C-terminal;
K4C455	250	K	Uncharacterized protein	58.98	_KEEPSPVEEEAAPK(su)PK_	0.50681	3	622.311	.......A..K..........	chloroplast	translational elongation; cellular protein metabolic process; biosynthetic process; primary metabolic process; cellular metabolic process; organic substance biosynthetic process; cellular biosynthetic process; organic substance metabolic process; metabolic process; cellular macromolecule biosynthetic process; cellular macromolecule metabolic process; gene expression; macromolecule metabolic proce…		organic cyclic compound binding; heterocyclic compound binding; RNA binding; translation factor activity, nucleic acid binding; protein binding; translation elongation factor activity; binding; nucleic acid binding;	K03233			IPR004046; IPR010987; IPR001662; IPR012336; IPR004045;	Glutathione S-transferase, C-terminal; Glutathione S-transferase, C-terminal-like; Translation elongation factor EF1B, gamma chain, conserved; Thioredoxin-like fold; Glutathione S-transferase, N-terminal;
K4C5F4	85	K	SOD2; superoxide dismutase, Fe-Mn family [EC:1.15.1.1]	67.102	_GDAPAVAK(su)LHSALK_	0.72321	2	739.404	.......A..K..........	mitochondria	superoxide metabolic process; single-multicellular organism process; reproductive process; response to abiotic stimulus; seed development; defense response to other organism; single-organism process; post-embryonic development; response to external biotic stimulus; response to stimulus; response to other organism; cellular metabolic process; response to biotic stimulus; response to external stimu…		superoxide dismutase activity; transition metal ion binding; catalytic activity; oxidoreductase activity, acting on superoxide radicals as acceptor; binding; ion binding; antioxidant activity; cation binding; metal ion binding; copper ion binding; oxidoreductase activity;	K04564	SOD2; superoxide dismutase, Fe-Mn family [EC:1.15.1.1]	sly04146 Peroxisome - Solanum lycopersicum (tomato);	IPR019831; IPR019832;	Manganese/iron superoxide dismutase, N-terminal; Manganese/iron superoxide dismutase, C-terminal;
K4C5F4	208	K	SOD2; superoxide dismutase, Fe-Mn family [EC:1.15.1.1]	100.04	_NVRPDYLK(su)NIWK_	-0.25989	3	549.295	..K.......K..........	mitochondria	superoxide metabolic process; single-multicellular organism process; reproductive process; response to abiotic stimulus; seed development; defense response to other organism; single-organism process; post-embryonic development; response to external biotic stimulus; response to stimulus; response to other organism; cellular metabolic process; response to biotic stimulus; response to external stimu…		superoxide dismutase activity; transition metal ion binding; catalytic activity; oxidoreductase activity, acting on superoxide radicals as acceptor; binding; ion binding; antioxidant activity; cation binding; metal ion binding; copper ion binding; oxidoreductase activity;	K04564	SOD2; superoxide dismutase, Fe-Mn family [EC:1.15.1.1]	sly04146 Peroxisome - Solanum lycopersicum (tomato);	IPR019831; IPR019832;	Manganese/iron superoxide dismutase, N-terminal; Manganese/iron superoxide dismutase, C-terminal;
K4C6T7	155	K	gcvH; glycine cleavage system H protein	63.073	_EYTK(su)FCEEEDSH_	-1.0543	2	837.317		mitochondria	alpha-amino acid catabolic process; single-organism catabolic process; small molecule metabolic process; single-organism cellular process; glycine decarboxylation via glycine cleavage system; nitrogen compound metabolic process; single-organism process; small molecule catabolic process; primary metabolic process; alpha-amino acid metabolic process; glycine metabolic process; cellular metabolic pr…	intracellular organelle; glycine cleavage complex; cytoplasm; macromolecular complex; intracellular part; cell; chloroplast; intracellular membrane-bounded organelle; organelle; nucleus; catalytic complex; intracellular; cell part; oxidoreductase complex; thylakoid; membrane-bounded organelle; protein complex; plastid; cytoplasmic part;		K02437	gcvH; glycine cleavage system H protein	sly00260 Glycine, serine and threonine metabolism - Solanum lycopersicum (tomato); sly01110 Biosynthesis of secondary metabolites - Solanum lycopersicum (tomato); sly00630 Glyoxylate and dicarboxylate metabolism - Solanum lycopersicum (tomato); sly01130 Biosynthesis of antibiotics - Solanum lycopersicum (tomato);	IPR011053;	Single hybrid motif;
K4C762	37	K	Uncharacterized protein	77.049	_K(su)GLDNYHAK_	0.7597	2	573.283	.......A..K..........	chloroplast		membrane; intracellular organelle; mitochondrial part; organelle membrane; cytoplasm; intracellular organelle part; organelle envelope; macromolecular complex; intracellular part; mitochondrial membrane part; cell; organelle part; mitochondrion; proton-transporting ATP synthase complex; organelle; mitochondrial envelope; intracellular membrane-bounded organelle; mitochondrial proton-transporting …
K4C768	54	K	LHCB5; light-harvesting complex II chlorophyll a/b binding protein 5	69.331	_AK(su)AAAVSPADDELAK_	-0.41862	2	778.894	.......A..K..........	chloroplast	response to blue light; response to light stimulus; response to abiotic stimulus; cellular protein metabolic process; photosynthesis, light reaction; response to far red light; primary metabolic process; energy quenching; response to stimulus; cellular metabolic process; response to red light; organic substance metabolic process; nonphotochemical quenching; metabolic process; generation of precur…	membrane; chloroplast thylakoid membrane; chloroplast part; cytoplasm; chloroplast thylakoid; thylakoid membrane; intrinsic component of membrane; macromolecular complex; intracellular part; cell; organelle part; photosystem II antenna complex; thylakoid light-harvesting complex; cell part; intracellular; membrane part; plastid thylakoid membrane; membrane-bounded organelle; plastid; intracellula…	organic cyclic compound binding; heterocyclic compound binding; chlorophyll binding; tetrapyrrole binding; binding;	K08916	LHCB5; light-harvesting complex II chlorophyll a/b binding protein 5	sly00196 Photosynthesis - antenna proteins - Solanum lycopersicum (tomato); sly01100 Metabolic pathways - Solanum lycopersicum (tomato);	IPR023329;	Chlorophyll a/b binding protein domain;
K4C768	228	K	LHCB5; light-harvesting complex II chlorophyll a/b binding protein 5	113.22	_DPDQAAILK(su)VK_	-2.7463	2	649.354	.......A..K..........	chloroplast	response to blue light; response to light stimulus; response to abiotic stimulus; cellular protein metabolic process; photosynthesis, light reaction; response to far red light; primary metabolic process; energy quenching; response to stimulus; cellular metabolic process; response to red light; organic substance metabolic process; nonphotochemical quenching; metabolic process; generation of precur…	membrane; chloroplast thylakoid membrane; chloroplast part; cytoplasm; chloroplast thylakoid; thylakoid membrane; intrinsic component of membrane; macromolecular complex; intracellular part; cell; organelle part; photosystem II antenna complex; thylakoid light-harvesting complex; cell part; intracellular; membrane part; plastid thylakoid membrane; membrane-bounded organelle; plastid; intracellula…	organic cyclic compound binding; heterocyclic compound binding; chlorophyll binding; tetrapyrrole binding; binding;	K08916	LHCB5; light-harvesting complex II chlorophyll a/b binding protein 5	sly00196 Photosynthesis - antenna proteins - Solanum lycopersicum (tomato); sly01100 Metabolic pathways - Solanum lycopersicum (tomato);	IPR023329;	Chlorophyll a/b binding protein domain;
K4C7M7	131	K	ATPF0B; F-type H+-transporting ATPase subunit b	72.29	_LSSVK(su)DTSTEVK_	0.74978	2	697.356	.A........K..........	chloroplast	nucleoside metabolic process; purine nucleoside metabolic process; purine ribonucleoside monophosphate metabolic process; nucleotide metabolic process; defense response to other organism; single-organism process; purine ribonucleoside biosynthetic process; nucleoside biosynthetic process; biosynthetic process; ribonucleoside monophosphate biosynthetic process; cellular metabolic process; phosphat…	membrane; chloroplast thylakoid membrane; chloroplast part; cytoplasm; chloroplast thylakoid; thylakoid membrane; intrinsic component of membrane; macromolecular complex; intracellular part; cell; chloroplast envelope; organelle part; membrane part; intracellular; cell part; plastid thylakoid membrane; membrane-bounded organelle; proton-transporting two-sector ATPase complex, proton-transporting …	ion transmembrane transporter activity; substrate-specific transporter activity; monovalent inorganic cation transmembrane transporter activity; inorganic cation transmembrane transporter activity; hydrogen ion transmembrane transporter activity; cation transmembrane transporter activity; substrate-specific transmembrane transporter activity; transporter activity; transmembrane transporter activi…	K02109	ATPF0B; F-type H+-transporting ATPase subunit b	sly00195 Photosynthesis - Solanum lycopersicum (tomato); sly00190 Oxidative phosphorylation - Solanum lycopersicum (tomato); sly01100 Metabolic pathways - Solanum lycopersicum (tomato);
K4C7M8	131	K	Uncharacterized protein	71.806	_LSSVK(su)DTSAEVK_	2.0233	2	682.351	.A........K..........	chloroplast	nucleoside metabolic process; purine nucleoside metabolic process; purine ribonucleoside monophosphate metabolic process; nucleotide metabolic process; single-organism process; purine ribonucleoside biosynthetic process; nucleoside biosynthetic process; biosynthetic process; ribonucleoside monophosphate biosynthetic process; cellular metabolic process; phosphate-containing compound metabolic proc…	membrane; membrane part; cell part; intracellular; proton-transporting two-sector ATPase complex; intrinsic component of membrane; macromolecular complex; intracellular part; protein complex; cell; proton-transporting ATP synthase complex, coupling factor F(o); integral component of membrane; proton-transporting two-sector ATPase complex, proton-transporting domain; proton-transporting ATP syntha…	ion transmembrane transporter activity; substrate-specific transporter activity; monovalent inorganic cation transmembrane transporter activity; inorganic cation transmembrane transporter activity; hydrogen ion transmembrane transporter activity; cation transmembrane transporter activity; substrate-specific transmembrane transporter activity; transporter activity; transmembrane transporter activi…
K4C7X1	118	K	Uncharacterized protein	84.297	_NILEDPELK(su)NAVK_	1.1695	2	791.92		mitochondria	regulation of cellular process; homeostatic process; regulation of biological quality; regulation of biological process; cell redox homeostasis; single-organism cellular process; cellular homeostasis; single-organism process; cellular process; biological regulation;		protein disulfide oxidoreductase activity; oxidoreductase activity, acting on a sulfur group of donors; disulfide oxidoreductase activity; electron carrier activity; catalytic activity; oxidoreductase activity;	K07390			IPR002109; IPR012336;	Glutaredoxin; Thioredoxin-like fold;
K4C8Q1	115	K	Elongation factor Tu	82.069	_K(su)YDEIDAAPEER_	-0.26852	2	768.347	.A........K..........	chloroplast	translational elongation; cellular protein metabolic process; biosynthetic process; primary metabolic process; cellular metabolic process; organic substance biosynthetic process; cellular biosynthetic process; organic substance metabolic process; metabolic process; cellular macromolecule biosynthetic process; cellular macromolecule metabolic process; gene expression; macromolecule metabolic proce…	membrane; chloroplast thylakoid membrane; chloroplast part; cytoplasm; chloroplast thylakoid; thylakoid membrane; intracellular part; cell; chloroplast envelope; organelle part; non-membrane-bounded organelle; membrane-enclosed lumen; intracellular organelle lumen; intracellular; cell part; plastid thylakoid membrane; membrane-bounded organelle; plastid; organelle lumen; intracellular organelle; …	nucleoside phosphate binding; translation elongation factor activity; hydrolase activity, acting on acid anhydrides; hydrolase activity; heterocyclic compound binding; organic cyclic compound binding; pyrophosphatase activity; ribonucleotide binding; catalytic activity; binding; purine ribonucleoside binding; GTPase activity; anion binding; guanyl nucleotide binding; hydrolase activity, acting on…	K02358			IPR005225; IPR004160; IPR004161; IPR009001; IPR027417; IPR000795; IPR009000;	Small GTP-binding protein domain; Translation elongation factor EFTu/EF1A, C-terminal; Translation elongation factor EFTu/EF1A, domain 2; Translation elongation factor EF1A/initiation factor IF2gamma, C-terminal; P-loop containing nucleoside triphosphate hydrolase; Elongation factor, GTP-binding domain; Translation protein, beta-barrel domain;
K4C8Q1	335	K	Elongation factor Tu	100.84	_GIQK(su)IDIQR_	-0.54843	2	585.827		chloroplast	translational elongation; cellular protein metabolic process; biosynthetic process; primary metabolic process; cellular metabolic process; organic substance biosynthetic process; cellular biosynthetic process; organic substance metabolic process; metabolic process; cellular macromolecule biosynthetic process; cellular macromolecule metabolic process; gene expression; macromolecule metabolic proce…	membrane; chloroplast thylakoid membrane; chloroplast part; cytoplasm; chloroplast thylakoid; thylakoid membrane; intracellular part; cell; chloroplast envelope; organelle part; non-membrane-bounded organelle; membrane-enclosed lumen; intracellular organelle lumen; intracellular; cell part; plastid thylakoid membrane; membrane-bounded organelle; plastid; organelle lumen; intracellular organelle; …	nucleoside phosphate binding; translation elongation factor activity; hydrolase activity, acting on acid anhydrides; hydrolase activity; heterocyclic compound binding; organic cyclic compound binding; pyrophosphatase activity; ribonucleotide binding; catalytic activity; binding; purine ribonucleoside binding; GTPase activity; anion binding; guanyl nucleotide binding; hydrolase activity, acting on…	K02358			IPR005225; IPR004160; IPR004161; IPR009001; IPR027417; IPR000795; IPR009000;	Small GTP-binding protein domain; Translation elongation factor EFTu/EF1A, C-terminal; Translation elongation factor EFTu/EF1A, domain 2; Translation elongation factor EF1A/initiation factor IF2gamma, C-terminal; P-loop containing nucleoside triphosphate hydrolase; Elongation factor, GTP-binding domain; Translation protein, beta-barrel domain;
K4C8R4	196	K	GAPDH; glyceraldehyde 3-phosphate dehydrogenase [EC:1.2.1.12]	99.752	_TVDGPSAK(su)DWR_	0.15381	2	666.315	..K.......K..........	cytosol	glucose metabolic process; single-organism carbohydrate metabolic process; metabolic process; oxidation-reduction process; single-organism metabolic process; monosaccharide metabolic process; single-organism process; primary metabolic process; carbohydrate metabolic process; organic substance metabolic process; hexose metabolic process;		organic cyclic compound binding; heterocyclic compound binding; oxidoreductase activity, acting on the aldehyde or oxo group of donors, NAD or NADP as acceptor; nucleoside phosphate binding; NAD binding; catalytic activity; binding; oxidoreductase activity, acting on the aldehyde or oxo group of donors; NADP binding; nucleotide binding; cofactor binding; small molecule binding; coenzyme binding; …	K00134	GAPDH; glyceraldehyde 3-phosphate dehydrogenase [EC:1.2.1.12]	sly01110 Biosynthesis of secondary metabolites - Solanum lycopersicum (tomato); sly01130 Biosynthesis of antibiotics - Solanum lycopersicum (tomato); sly01200 Carbon metabolism - Solanum lycopersicum (tomato); sly00710 Carbon fixation in photosynthetic organisms - Solanum lycopersicum (tomato); sly00010 Glycolysis / Gluconeogenesis - Solanum lycopersicum (tomato); sly01230 Biosynthesis of amino a…	IPR020829; IPR016040; IPR020828;	Glyceraldehyde 3-phosphate dehydrogenase, catalytic domain; NAD(P)-binding domain; Glyceraldehyde 3-phosphate dehydrogenase, NAD(P) binding domain;
K4C8W4	84	K	Uncharacterized protein	65.719	_DRYEK(su)SIYK_	0.21316	2	651.322	..........K......R...	Golgi apparatus	establishment of protein localization; transport; intracellular transport; cellular macromolecule localization; establishment of localization in cell; intracellular protein transport; organic substance transport; protein localization; macromolecule localization; cellular protein localization; localization; protein transport; establishment of localization; cellular localization;	membrane; intracellular organelle; endoplasmic reticulum; cytoplasm; intrinsic component of membrane; endomembrane system; intracellular part; cell; integral component of membrane; intracellular membrane-bounded organelle; organelle; intracellular; cell part; membrane part; membrane-bounded organelle; cytoplasmic part;
K4C8X8	77	K	PDHB; pyruvate dehydrogenase E1 component beta subunit [EC:1.2.4.1]	107.9	_ITK(su)GLLAK_	0.82883	2	472.295		mitochondria	cofactor biosynthetic process; single-organism process; biosynthetic process; cellular metabolic process; thioester biosynthetic process; sulfur compound biosynthetic process; organic substance metabolic process; acetyl-CoA biosynthetic process; pyruvate metabolic process; metabolic process; monocarboxylic acid metabolic process; coenzyme biosynthetic process; cellular process; sulfur compound me…		pyruvate dehydrogenase activity; pyruvate dehydrogenase (acetyl-transferring) activity; catalytic activity; oxidoreductase activity, acting on the aldehyde or oxo group of donors, disulfide as acceptor; oxidoreductase activity; oxidoreductase activity, acting on the aldehyde or oxo group of donors;	K00162	PDHB; pyruvate dehydrogenase E1 component beta subunit [EC:1.2.4.1]	sly00620 Pyruvate metabolism - Solanum lycopersicum (tomato); sly01110 Biosynthesis of secondary metabolites - Solanum lycopersicum (tomato); sly01130 Biosynthesis of antibiotics - Solanum lycopersicum (tomato); sly01200 Carbon metabolism - Solanum lycopersicum (tomato); sly00010 Glycolysis / Gluconeogenesis - Solanum lycopersicum (tomato); sly01100 Metabolic pathways - Solanum lycopersicum (toma…	IPR005476; IPR009014; IPR005475; IPR029061;	Transketolase, C-terminal; Transketolase, C-terminal/Pyruvate-ferredoxin oxidoreductase, domain II; Transketolase-like, pyrimidine-binding domain; Thiamin diphosphate-binding fold;
K4C945	265	K	Uncharacterized protein	73.927	_AFVQVLGNEK(su)ASK_	-2.38	2	745.896	.A........K..........	chloroplast	response to acid chemical; positive regulation of cellular protein metabolic process; posttranscriptional regulation of gene expression; defense response to other organism; positive regulation of biosynthetic process; single-organism process; biosynthetic process; plastid translation; cellular metabolic process; response to biotic stimulus; response to wounding; regulation of RNA biosynthetic pro…	membrane; chloroplast part; cell junction; cytoplasm; macromolecular complex; intracellular part; cell-cell junction; cell; symplast; organelle part; chloroplast envelope; non-membrane-bounded organelle; plasmodesma; intracellular; cell part; microbody; membrane-bounded organelle; plastid; intracellular organelle; ribosome; apoplast; intracellular non-membrane-bounded organelle; plastid envelope;…	carbohydrate binding; heteropolysaccharide binding; polysaccharide binding; pattern binding; binding;				IPR016040;	NAD(P)-binding domain;
K4C945	311	K	Uncharacterized protein	50.966	_EFDFGK(su)K_	-1.0503	2	485.729	..........K......R...	chloroplast	response to acid chemical; positive regulation of cellular protein metabolic process; posttranscriptional regulation of gene expression; defense response to other organism; positive regulation of biosynthetic process; single-organism process; biosynthetic process; plastid translation; cellular metabolic process; response to biotic stimulus; response to wounding; regulation of RNA biosynthetic pro…	membrane; chloroplast part; cell junction; cytoplasm; macromolecular complex; intracellular part; cell-cell junction; cell; symplast; organelle part; chloroplast envelope; non-membrane-bounded organelle; plasmodesma; intracellular; cell part; microbody; membrane-bounded organelle; plastid; intracellular organelle; ribosome; apoplast; intracellular non-membrane-bounded organelle; plastid envelope;…	carbohydrate binding; heteropolysaccharide binding; polysaccharide binding; pattern binding; binding;				IPR016040;	NAD(P)-binding domain;
K4C955	50	K	Uncharacterized protein	45.829	_ALLAADPSLK(su)R_	-0.86098	2	627.856	.A........K..........	chloroplast		membrane; organelle membrane; cytoplasm; macromolecular complex; succinate dehydrogenase complex; intracellular part; mitochondrial membrane part; cell; organelle part; mitochondrial envelope; catalytic complex; fumarate reductase complex; membrane part; cell part; intracellular; organelle inner membrane; membrane-bounded organelle; mitochondrial inner membrane; intracellular organelle; apoplast;…
K4CBF0	217	K	DLAT; pyruvate dehydrogenase E2 component (dihydrolipoamide acetyltransferase) [EC:2.3.1.12]	74.141	_FK(su)DYQPSTSDATPSPK_	-0.56139	2	934.931	.......A..K..........	chloroplast	pyruvate metabolic process; metabolic process; single-organism metabolic process; small molecule metabolic process; single-organism cellular process; carboxylic acid metabolic process; single-organism process; monocarboxylic acid metabolic process; organic acid metabolic process; cellular process; cellular metabolic process; oxoacid metabolic process; organic substance metabolic process;	mitochondrial matrix; intracellular organelle; mitochondrial part; chloroplast part; plastid envelope; organelle envelope; cytoplasm; intracellular organelle part; plastid part; macromolecular complex; intracellular part; pyruvate dehydrogenase complex; cell; chloroplast envelope; mitochondrion; organelle part; chloroplast; membrane-enclosed lumen; organelle; intracellular membrane-bounded organe…	S-acyltransferase activity; dihydrolipoyllysine-residue acetyltransferase activity; transferase activity, transferring acyl groups; transition metal ion binding; catalytic activity; binding; ion binding; S-acetyltransferase activity; cation binding; metal ion binding; copper ion binding; transferase activity, transferring acyl groups other than amino-acyl groups; dihydrolipoamide S-acyltransferas…	K00627	DLAT; pyruvate dehydrogenase E2 component (dihydrolipoamide acetyltransferase) [EC:2.3.1.12]	sly00620 Pyruvate metabolism - Solanum lycopersicum (tomato); sly01110 Biosynthesis of secondary metabolites - Solanum lycopersicum (tomato); sly01130 Biosynthesis of antibiotics - Solanum lycopersicum (tomato); sly01200 Carbon metabolism - Solanum lycopersicum (tomato); sly00010 Glycolysis / Gluconeogenesis - Solanum lycopersicum (tomato); sly01100 Metabolic pathways - Solanum lycopersicum (toma…	IPR004167; IPR001078; IPR011053; IPR000089; IPR023213;	E3-binding domain; 2-oxoacid dehydrogenase acyltransferase, catalytic domain; Single hybrid motif; Biotin/lipoyl attachment; Chloramphenicol acetyltransferase-like domain;
K4CBF0	247	K	DLAT; pyruvate dehydrogenase E2 component (dihydrolipoamide acetyltransferase) [EC:2.3.1.12]	86.357	_APASSPPPPKEEVAEK(su)PVTPSQPK_	0.17088	3	856.778	........A.K..........	chloroplast	pyruvate metabolic process; metabolic process; single-organism metabolic process; small molecule metabolic process; single-organism cellular process; carboxylic acid metabolic process; single-organism process; monocarboxylic acid metabolic process; organic acid metabolic process; cellular process; cellular metabolic process; oxoacid metabolic process; organic substance metabolic process;	mitochondrial matrix; intracellular organelle; mitochondrial part; chloroplast part; plastid envelope; organelle envelope; cytoplasm; intracellular organelle part; plastid part; macromolecular complex; intracellular part; pyruvate dehydrogenase complex; cell; chloroplast envelope; mitochondrion; organelle part; chloroplast; membrane-enclosed lumen; organelle; intracellular membrane-bounded organe…	S-acyltransferase activity; dihydrolipoyllysine-residue acetyltransferase activity; transferase activity, transferring acyl groups; transition metal ion binding; catalytic activity; binding; ion binding; S-acetyltransferase activity; cation binding; metal ion binding; copper ion binding; transferase activity, transferring acyl groups other than amino-acyl groups; dihydrolipoamide S-acyltransferas…	K00627	DLAT; pyruvate dehydrogenase E2 component (dihydrolipoamide acetyltransferase) [EC:2.3.1.12]	sly00620 Pyruvate metabolism - Solanum lycopersicum (tomato); sly01110 Biosynthesis of secondary metabolites - Solanum lycopersicum (tomato); sly01130 Biosynthesis of antibiotics - Solanum lycopersicum (tomato); sly01200 Carbon metabolism - Solanum lycopersicum (tomato); sly00010 Glycolysis / Gluconeogenesis - Solanum lycopersicum (tomato); sly01100 Metabolic pathways - Solanum lycopersicum (toma…	IPR004167; IPR001078; IPR011053; IPR000089; IPR023213;	E3-binding domain; 2-oxoacid dehydrogenase acyltransferase, catalytic domain; Single hybrid motif; Biotin/lipoyl attachment; Chloramphenicol acetyltransferase-like domain;
K4CBF0	377	K	DLAT; pyruvate dehydrogenase E2 component (dihydrolipoamide acetyltransferase) [EC:2.3.1.12]	106.26	_LNALQEASGGK(su)K_	-0.23821	2	658.346		chloroplast	pyruvate metabolic process; metabolic process; single-organism metabolic process; small molecule metabolic process; single-organism cellular process; carboxylic acid metabolic process; single-organism process; monocarboxylic acid metabolic process; organic acid metabolic process; cellular process; cellular metabolic process; oxoacid metabolic process; organic substance metabolic process;	mitochondrial matrix; intracellular organelle; mitochondrial part; chloroplast part; plastid envelope; organelle envelope; cytoplasm; intracellular organelle part; plastid part; macromolecular complex; intracellular part; pyruvate dehydrogenase complex; cell; chloroplast envelope; mitochondrion; organelle part; chloroplast; membrane-enclosed lumen; organelle; intracellular membrane-bounded organe…	S-acyltransferase activity; dihydrolipoyllysine-residue acetyltransferase activity; transferase activity, transferring acyl groups; transition metal ion binding; catalytic activity; binding; ion binding; S-acetyltransferase activity; cation binding; metal ion binding; copper ion binding; transferase activity, transferring acyl groups other than amino-acyl groups; dihydrolipoamide S-acyltransferas…	K00627	DLAT; pyruvate dehydrogenase E2 component (dihydrolipoamide acetyltransferase) [EC:2.3.1.12]	sly00620 Pyruvate metabolism - Solanum lycopersicum (tomato); sly01110 Biosynthesis of secondary metabolites - Solanum lycopersicum (tomato); sly01130 Biosynthesis of antibiotics - Solanum lycopersicum (tomato); sly01200 Carbon metabolism - Solanum lycopersicum (tomato); sly00010 Glycolysis / Gluconeogenesis - Solanum lycopersicum (tomato); sly01100 Metabolic pathways - Solanum lycopersicum (toma…	IPR004167; IPR001078; IPR011053; IPR000089; IPR023213;	E3-binding domain; 2-oxoacid dehydrogenase acyltransferase, catalytic domain; Single hybrid motif; Biotin/lipoyl attachment; Chloramphenicol acetyltransferase-like domain;
K4CBF0	378	K	DLAT; pyruvate dehydrogenase E2 component (dihydrolipoamide acetyltransferase) [EC:2.3.1.12]	76.927	_K(su)LSVNDLVIK_	-1.0194	2	614.861	.A........K..........	chloroplast	pyruvate metabolic process; metabolic process; single-organism metabolic process; small molecule metabolic process; single-organism cellular process; carboxylic acid metabolic process; single-organism process; monocarboxylic acid metabolic process; organic acid metabolic process; cellular process; cellular metabolic process; oxoacid metabolic process; organic substance metabolic process;	mitochondrial matrix; intracellular organelle; mitochondrial part; chloroplast part; plastid envelope; organelle envelope; cytoplasm; intracellular organelle part; plastid part; macromolecular complex; intracellular part; pyruvate dehydrogenase complex; cell; chloroplast envelope; mitochondrion; organelle part; chloroplast; membrane-enclosed lumen; organelle; intracellular membrane-bounded organe…	S-acyltransferase activity; dihydrolipoyllysine-residue acetyltransferase activity; transferase activity, transferring acyl groups; transition metal ion binding; catalytic activity; binding; ion binding; S-acetyltransferase activity; cation binding; metal ion binding; copper ion binding; transferase activity, transferring acyl groups other than amino-acyl groups; dihydrolipoamide S-acyltransferas…	K00627	DLAT; pyruvate dehydrogenase E2 component (dihydrolipoamide acetyltransferase) [EC:2.3.1.12]	sly00620 Pyruvate metabolism - Solanum lycopersicum (tomato); sly01110 Biosynthesis of secondary metabolites - Solanum lycopersicum (tomato); sly01130 Biosynthesis of antibiotics - Solanum lycopersicum (tomato); sly01200 Carbon metabolism - Solanum lycopersicum (tomato); sly00010 Glycolysis / Gluconeogenesis - Solanum lycopersicum (tomato); sly01100 Metabolic pathways - Solanum lycopersicum (toma…	IPR004167; IPR001078; IPR011053; IPR000089; IPR023213;	E3-binding domain; 2-oxoacid dehydrogenase acyltransferase, catalytic domain; Single hybrid motif; Biotin/lipoyl attachment; Chloramphenicol acetyltransferase-like domain;
K4CBF0	454	K	DLAT; pyruvate dehydrogenase E2 component (dihydrolipoamide acetyltransferase) [EC:2.3.1.12]	119.75	_AK(su)ENSLKPQDYEGGTFTVSNLGGPFGIK_	-1.2637	3	1018.84	...K......K..........	chloroplast	pyruvate metabolic process; metabolic process; single-organism metabolic process; small molecule metabolic process; single-organism cellular process; carboxylic acid metabolic process; single-organism process; monocarboxylic acid metabolic process; organic acid metabolic process; cellular process; cellular metabolic process; oxoacid metabolic process; organic substance metabolic process;	mitochondrial matrix; intracellular organelle; mitochondrial part; chloroplast part; plastid envelope; organelle envelope; cytoplasm; intracellular organelle part; plastid part; macromolecular complex; intracellular part; pyruvate dehydrogenase complex; cell; chloroplast envelope; mitochondrion; organelle part; chloroplast; membrane-enclosed lumen; organelle; intracellular membrane-bounded organe…	S-acyltransferase activity; dihydrolipoyllysine-residue acetyltransferase activity; transferase activity, transferring acyl groups; transition metal ion binding; catalytic activity; binding; ion binding; S-acetyltransferase activity; cation binding; metal ion binding; copper ion binding; transferase activity, transferring acyl groups other than amino-acyl groups; dihydrolipoamide S-acyltransferas…	K00627	DLAT; pyruvate dehydrogenase E2 component (dihydrolipoamide acetyltransferase) [EC:2.3.1.12]	sly00620 Pyruvate metabolism - Solanum lycopersicum (tomato); sly01110 Biosynthesis of secondary metabolites - Solanum lycopersicum (tomato); sly01130 Biosynthesis of antibiotics - Solanum lycopersicum (tomato); sly01200 Carbon metabolism - Solanum lycopersicum (tomato); sly00010 Glycolysis / Gluconeogenesis - Solanum lycopersicum (tomato); sly01100 Metabolic pathways - Solanum lycopersicum (toma…	IPR004167; IPR001078; IPR011053; IPR000089; IPR023213;	E3-binding domain; 2-oxoacid dehydrogenase acyltransferase, catalytic domain; Single hybrid motif; Biotin/lipoyl attachment; Chloramphenicol acetyltransferase-like domain;
K4CBZ9	16	K	GroES (chaperonin 10)-like;	68.355	_VLIEK(su)ITAPAK_	1.1948	2	641.884		mitochondria	protein folding; metabolic process; cellular protein metabolic process; cellular macromolecule metabolic process; macromolecule metabolic process; protein metabolic process; primary metabolic process; cellular process; cellular metabolic process; organic substance metabolic process;	organelle; intracellular membrane-bounded organelle; intracellular organelle; cell part; intracellular; cytoplasm; intracellular part; membrane-bounded organelle; cell; mitochondrion; cytoplasmic part;	cation binding; metal ion binding; copper ion binding; transition metal ion binding; binding; ion binding;	K04078			IPR011032;	GroES (chaperonin 10)-like;
K4CBZ9	32	K	GroES (chaperonin 10)-like;	72.891	_TSAGILLPEK(su)SAK_	2.1303	2	707.893		mitochondria	protein folding; metabolic process; cellular protein metabolic process; cellular macromolecule metabolic process; macromolecule metabolic process; protein metabolic process; primary metabolic process; cellular process; cellular metabolic process; organic substance metabolic process;	organelle; intracellular membrane-bounded organelle; intracellular organelle; cell part; intracellular; cytoplasm; intracellular part; membrane-bounded organelle; cell; mitochondrion; cytoplasmic part;	cation binding; metal ion binding; copper ion binding; transition metal ion binding; binding; ion binding;	K04078			IPR011032;	GroES (chaperonin 10)-like;
K4CBZ9	40	K	GroES (chaperonin 10)-like;	75.877	_LNSGK(su)VVAVGPGLHDK_	0.28858	3	564.309	..K.......K..........	mitochondria	protein folding; metabolic process; cellular protein metabolic process; cellular macromolecule metabolic process; macromolecule metabolic process; protein metabolic process; primary metabolic process; cellular process; cellular metabolic process; organic substance metabolic process;	organelle; intracellular membrane-bounded organelle; intracellular organelle; cell part; intracellular; cytoplasm; intracellular part; membrane-bounded organelle; cell; mitochondrion; cytoplasmic part;	cation binding; metal ion binding; copper ion binding; transition metal ion binding; binding; ion binding;	K04078			IPR011032;	GroES (chaperonin 10)-like;
K4CBZ9	51	K	GroES (chaperonin 10)-like;	75.334	_VVAVGPGLHDK(su)TGNLIPTAVK_	0.64148	3	729.411		mitochondria	protein folding; metabolic process; cellular protein metabolic process; cellular macromolecule metabolic process; macromolecule metabolic process; protein metabolic process; primary metabolic process; cellular process; cellular metabolic process; organic substance metabolic process;	organelle; intracellular membrane-bounded organelle; intracellular organelle; cell part; intracellular; cytoplasm; intracellular part; membrane-bounded organelle; cell; mitochondrion; cytoplasmic part;	cation binding; metal ion binding; copper ion binding; transition metal ion binding; binding; ion binding;	K04078			IPR011032;	GroES (chaperonin 10)-like;
K4CCD2	161	K	Translation elongation factor EF1B/ribosomal protein S6; Translation elongation factor EF1B, beta/delta subunit, guanine nucleotide exchange; Glutathione S-transferase, C-terminal-like;	72.789	_K(su)LEEAVR_	0.35818	2	472.756		cytosol	cellular component biogenesis; regulation of polysaccharide biosynthetic process; single-organism process; biosynthetic process; cellular metabolic process; cell wall organization or biogenesis; metabolic process; cellular component assembly; response to cadmium ion; response to inorganic substance; protein metabolic process; macromolecule metabolic process; translation; secondary metabolic proce…	membrane; cell periphery; cell part; intracellular; cytoplasm; macromolecular complex; intracellular part; protein complex; cytosol; cell; plasma membrane; eukaryotic translation elongation factor 1 complex; cytoplasmic part;	organic cyclic compound binding; heterocyclic compound binding; RNA binding; translation factor activity, nucleic acid binding; translation elongation factor activity; binding; nucleic acid binding;				IPR014717; IPR014038; IPR010987;	Translation elongation factor EF1B/ribosomal protein S6; Translation elongation factor EF1B, beta/delta subunit, guanine nucleotide exchange; Glutathione S-transferase, C-terminal-like;
K4CCD2	189	K	Translation elongation factor EF1B/ribosomal protein S6; Translation elongation factor EF1B, beta/delta subunit, guanine nucleotide exchange; Glutathione S-transferase, C-terminal-like;	53.756	_LVPVGYGIK(su)K_	1.3319	2	587.348		cytosol	cellular component biogenesis; regulation of polysaccharide biosynthetic process; single-organism process; biosynthetic process; cellular metabolic process; cell wall organization or biogenesis; metabolic process; cellular component assembly; response to cadmium ion; response to inorganic substance; protein metabolic process; macromolecule metabolic process; translation; secondary metabolic proce…	membrane; cell periphery; cell part; intracellular; cytoplasm; macromolecular complex; intracellular part; protein complex; cytosol; cell; plasma membrane; eukaryotic translation elongation factor 1 complex; cytoplasmic part;	organic cyclic compound binding; heterocyclic compound binding; RNA binding; translation factor activity, nucleic acid binding; translation elongation factor activity; binding; nucleic acid binding;				IPR014717; IPR014038; IPR010987;	Translation elongation factor EF1B/ribosomal protein S6; Translation elongation factor EF1B, beta/delta subunit, guanine nucleotide exchange; Glutathione S-transferase, C-terminal-like;
K4CE57	67	K	Proteinase inhibitor I29, cathepsin propeptide; Peptidase C1A, papain C-terminal;	70.056	_K(su)YDSVEETK_	1.0421	2	599.777	.A........K..........	vacuolar membrane	developmental process; metabolic process; single-organism developmental process; aging; single-organism process; proteolysis; protein metabolic process; macromolecule metabolic process; primary metabolic process; organic substance metabolic process;	organelle; intracellular membrane-bounded organelle; intracellular organelle; cell part; intracellular; cytoplasm; vacuole; intracellular part; membrane-bounded organelle; cell; cytoplasmic part;	peptidase activity, acting on L-amino acid peptides; cysteine-type peptidase activity; hydrolase activity; peptidase activity; catalytic activity;				IPR013201; IPR000668;	Proteinase inhibitor I29, cathepsin propeptide; Peptidase C1A, papain C-terminal;
K4CEL4	191	K	NADP-dependent oxidoreductase domain;	51.286	_AVGVSNYSEK(su)R_	0.84763	2	655.323	.A........K..........	chloroplast	single-organism process; metabolic process; oxidation-reduction process; single-organism metabolic process;	intracellular organelle; membrane; chloroplast thylakoid membrane; chloroplast part; plastid envelope; organelle envelope; cytoplasm; intracellular organelle part; chloroplast thylakoid; thylakoid membrane; plastid part; intracellular part; cell; chloroplast envelope; organelle part; chloroplast; photosynthetic membrane; intracellular membrane-bounded organelle; organelle; intracellular; cell par…	catalytic activity; oxidoreductase activity;				IPR023210;	NADP-dependent oxidoreductase domain;
K4CFD4	448	K	ACO; aconitate hydratase [EC:4.2.1.3]	57.414	_ANNM(ox)FVDYK(su)EPQQEK_	1.0518	2	978.936		chloroplast	tricarboxylic acid metabolic process; response to osmotic stress; response to stress; response to abiotic stimulus; small molecule metabolic process; single-organism cellular process; single-organism process; isocitrate metabolic process; response to salt stress; response to stimulus; cellular metabolic process; response to metal ion; organic substance metabolic process; citrate metabolic process…	membrane; intracellular organelle; apoplast; cell periphery; cell junction; cytoplasm; intracellular part; cell; cell-cell junction; extracellular region; symplast; plasma membrane; chloroplast; intracellular membrane-bounded organelle; organelle; plasmodesma; intracellular; cell part; vacuole; membrane-bounded organelle; plastid; cytoplasmic part;	RNA binding; mRNA 5'-UTR binding; ion binding; aconitate hydratase activity; lyase activity; hydro-lyase activity; copper ion binding; 4 iron, 4 sulfur cluster binding; carbon-oxygen lyase activity; heterocyclic compound binding; organic cyclic compound binding; mRNA binding; poly(A) RNA binding; transition metal ion binding; catalytic activity; iron-sulfur cluster binding; binding; nucleic acid …	K01681	ACO; aconitate hydratase [EC:4.2.1.3]	sly01110 Biosynthesis of secondary metabolites - Solanum lycopersicum (tomato); sly00630 Glyoxylate and dicarboxylate metabolism - Solanum lycopersicum (tomato); sly01210 2-Oxocarboxylic acid metabolism - Solanum lycopersicum (tomato); sly01130 Biosynthesis of antibiotics - Solanum lycopersicum (tomato); sly01200 Carbon metabolism - Solanum lycopersicum (tomato); sly01230 Biosynthesis of amino ac…	IPR001030; IPR000573; IPR015932; IPR015928; IPR015931;	Aconitase/3-isopropylmalate dehydratase large subunit, alpha/beta/alpha; Aconitase A/isopropylmalate dehydratase small subunit, swivel; Aconitase/3-isopropylmalate dehydratase large subunit, alpha/beta/alpha, subdomain 2; Aconitase/3-isopropylmalate dehydratase, swivel; Aconitase/3-isopropylmalate dehydratase large subunit, alpha/beta/alpha, subdomain 1/3;
K4CFD4	507	K	ACO; aconitate hydratase [EC:4.2.1.3]	63.864	_GFAVPK(su)EVQDK_	-0.86446	2	659.338	.......A..K..........	chloroplast	tricarboxylic acid metabolic process; response to osmotic stress; response to stress; response to abiotic stimulus; small molecule metabolic process; single-organism cellular process; single-organism process; isocitrate metabolic process; response to salt stress; response to stimulus; cellular metabolic process; response to metal ion; organic substance metabolic process; citrate metabolic process…	membrane; intracellular organelle; apoplast; cell periphery; cell junction; cytoplasm; intracellular part; cell; cell-cell junction; extracellular region; symplast; plasma membrane; chloroplast; intracellular membrane-bounded organelle; organelle; plasmodesma; intracellular; cell part; vacuole; membrane-bounded organelle; plastid; cytoplasmic part;	RNA binding; mRNA 5'-UTR binding; ion binding; aconitate hydratase activity; lyase activity; hydro-lyase activity; copper ion binding; 4 iron, 4 sulfur cluster binding; carbon-oxygen lyase activity; heterocyclic compound binding; organic cyclic compound binding; mRNA binding; poly(A) RNA binding; transition metal ion binding; catalytic activity; iron-sulfur cluster binding; binding; nucleic acid …	K01681	ACO; aconitate hydratase [EC:4.2.1.3]	sly01110 Biosynthesis of secondary metabolites - Solanum lycopersicum (tomato); sly00630 Glyoxylate and dicarboxylate metabolism - Solanum lycopersicum (tomato); sly01210 2-Oxocarboxylic acid metabolism - Solanum lycopersicum (tomato); sly01130 Biosynthesis of antibiotics - Solanum lycopersicum (tomato); sly01200 Carbon metabolism - Solanum lycopersicum (tomato); sly01230 Biosynthesis of amino ac…	IPR001030; IPR000573; IPR015932; IPR015928; IPR015931;	Aconitase/3-isopropylmalate dehydratase large subunit, alpha/beta/alpha; Aconitase A/isopropylmalate dehydratase small subunit, swivel; Aconitase/3-isopropylmalate dehydratase large subunit, alpha/beta/alpha, subdomain 2; Aconitase/3-isopropylmalate dehydratase, swivel; Aconitase/3-isopropylmalate dehydratase large subunit, alpha/beta/alpha, subdomain 1/3;
K4CFD4	719	K	ACO; aconitate hydratase [EC:4.2.1.3]	45.423	_STYEAITK(su)GNTMWNELSVPTTK_	0.27454	3	857.748	.......A..K..........	chloroplast	tricarboxylic acid metabolic process; response to osmotic stress; response to stress; response to abiotic stimulus; small molecule metabolic process; single-organism cellular process; single-organism process; isocitrate metabolic process; response to salt stress; response to stimulus; cellular metabolic process; response to metal ion; organic substance metabolic process; citrate metabolic process…	membrane; intracellular organelle; apoplast; cell periphery; cell junction; cytoplasm; intracellular part; cell; cell-cell junction; extracellular region; symplast; plasma membrane; chloroplast; intracellular membrane-bounded organelle; organelle; plasmodesma; intracellular; cell part; vacuole; membrane-bounded organelle; plastid; cytoplasmic part;	RNA binding; mRNA 5'-UTR binding; ion binding; aconitate hydratase activity; lyase activity; hydro-lyase activity; copper ion binding; 4 iron, 4 sulfur cluster binding; carbon-oxygen lyase activity; heterocyclic compound binding; organic cyclic compound binding; mRNA binding; poly(A) RNA binding; transition metal ion binding; catalytic activity; iron-sulfur cluster binding; binding; nucleic acid …	K01681	ACO; aconitate hydratase [EC:4.2.1.3]	sly01110 Biosynthesis of secondary metabolites - Solanum lycopersicum (tomato); sly00630 Glyoxylate and dicarboxylate metabolism - Solanum lycopersicum (tomato); sly01210 2-Oxocarboxylic acid metabolism - Solanum lycopersicum (tomato); sly01130 Biosynthesis of antibiotics - Solanum lycopersicum (tomato); sly01200 Carbon metabolism - Solanum lycopersicum (tomato); sly01230 Biosynthesis of amino ac…	IPR001030; IPR000573; IPR015932; IPR015928; IPR015931;	Aconitase/3-isopropylmalate dehydratase large subunit, alpha/beta/alpha; Aconitase A/isopropylmalate dehydratase small subunit, swivel; Aconitase/3-isopropylmalate dehydratase large subunit, alpha/beta/alpha, subdomain 2; Aconitase/3-isopropylmalate dehydratase, swivel; Aconitase/3-isopropylmalate dehydratase large subunit, alpha/beta/alpha, subdomain 1/3;
K4CFD4	842	K	ACO; aconitate hydratase [EC:4.2.1.3]	59.372	_LLNGEVGPK(su)TVHIPSGEK_	-2.1532	3	659.021		chloroplast	tricarboxylic acid metabolic process; response to osmotic stress; response to stress; response to abiotic stimulus; small molecule metabolic process; single-organism cellular process; single-organism process; isocitrate metabolic process; response to salt stress; response to stimulus; cellular metabolic process; response to metal ion; organic substance metabolic process; citrate metabolic process…	membrane; intracellular organelle; apoplast; cell periphery; cell junction; cytoplasm; intracellular part; cell; cell-cell junction; extracellular region; symplast; plasma membrane; chloroplast; intracellular membrane-bounded organelle; organelle; plasmodesma; intracellular; cell part; vacuole; membrane-bounded organelle; plastid; cytoplasmic part;	RNA binding; mRNA 5'-UTR binding; ion binding; aconitate hydratase activity; lyase activity; hydro-lyase activity; copper ion binding; 4 iron, 4 sulfur cluster binding; carbon-oxygen lyase activity; heterocyclic compound binding; organic cyclic compound binding; mRNA binding; poly(A) RNA binding; transition metal ion binding; catalytic activity; iron-sulfur cluster binding; binding; nucleic acid …	K01681	ACO; aconitate hydratase [EC:4.2.1.3]	sly01110 Biosynthesis of secondary metabolites - Solanum lycopersicum (tomato); sly00630 Glyoxylate and dicarboxylate metabolism - Solanum lycopersicum (tomato); sly01210 2-Oxocarboxylic acid metabolism - Solanum lycopersicum (tomato); sly01130 Biosynthesis of antibiotics - Solanum lycopersicum (tomato); sly01200 Carbon metabolism - Solanum lycopersicum (tomato); sly01230 Biosynthesis of amino ac…	IPR001030; IPR000573; IPR015932; IPR015928; IPR015931;	Aconitase/3-isopropylmalate dehydratase large subunit, alpha/beta/alpha; Aconitase A/isopropylmalate dehydratase small subunit, swivel; Aconitase/3-isopropylmalate dehydratase large subunit, alpha/beta/alpha, subdomain 2; Aconitase/3-isopropylmalate dehydratase, swivel; Aconitase/3-isopropylmalate dehydratase large subunit, alpha/beta/alpha, subdomain 1/3;
K4CFD4	900	K	ACO; aconitate hydratase [EC:4.2.1.3]	100.84	_AVIAK(su)SFER_	-0.039248	2	560.803	..........K......R...	chloroplast	tricarboxylic acid metabolic process; response to osmotic stress; response to stress; response to abiotic stimulus; small molecule metabolic process; single-organism cellular process; single-organism process; isocitrate metabolic process; response to salt stress; response to stimulus; cellular metabolic process; response to metal ion; organic substance metabolic process; citrate metabolic process…	membrane; intracellular organelle; apoplast; cell periphery; cell junction; cytoplasm; intracellular part; cell; cell-cell junction; extracellular region; symplast; plasma membrane; chloroplast; intracellular membrane-bounded organelle; organelle; plasmodesma; intracellular; cell part; vacuole; membrane-bounded organelle; plastid; cytoplasmic part;	RNA binding; mRNA 5'-UTR binding; ion binding; aconitate hydratase activity; lyase activity; hydro-lyase activity; copper ion binding; 4 iron, 4 sulfur cluster binding; carbon-oxygen lyase activity; heterocyclic compound binding; organic cyclic compound binding; mRNA binding; poly(A) RNA binding; transition metal ion binding; catalytic activity; iron-sulfur cluster binding; binding; nucleic acid …	K01681	ACO; aconitate hydratase [EC:4.2.1.3]	sly01110 Biosynthesis of secondary metabolites - Solanum lycopersicum (tomato); sly00630 Glyoxylate and dicarboxylate metabolism - Solanum lycopersicum (tomato); sly01210 2-Oxocarboxylic acid metabolism - Solanum lycopersicum (tomato); sly01130 Biosynthesis of antibiotics - Solanum lycopersicum (tomato); sly01200 Carbon metabolism - Solanum lycopersicum (tomato); sly01230 Biosynthesis of amino ac…	IPR001030; IPR000573; IPR015932; IPR015928; IPR015931;	Aconitase/3-isopropylmalate dehydratase large subunit, alpha/beta/alpha; Aconitase A/isopropylmalate dehydratase small subunit, swivel; Aconitase/3-isopropylmalate dehydratase large subunit, alpha/beta/alpha, subdomain 2; Aconitase/3-isopropylmalate dehydratase, swivel; Aconitase/3-isopropylmalate dehydratase large subunit, alpha/beta/alpha, subdomain 1/3;
K4CG60	298	K	GOT2; aspartate aminotransferase, mitochondrial [EC:2.6.1.1]	71.879	_QAVAVK(su)SQLQQLAR_	0.49104	2	820.46	........A.K..........	mitochondria	small molecule metabolic process; single-organism cellular process; nitrogen compound metabolic process; single-organism process; biosynthetic process; response to stimulus; primary metabolic process; cellular metabolic process; response to metal ion; organic substance metabolic process; metabolic process; response to chemical; cellular amino acid metabolic process; single-organism metabolic proc…		transferase activity, transferring nitrogenous groups; ion binding; copper ion binding; cofactor binding; pyridoxal phosphate binding; heterocyclic compound binding; organic cyclic compound binding; transition metal ion binding; catalytic activity; L-aspartate:2-oxoglutarate aminotransferase activity; binding; metal ion binding; cation binding; anion binding; L-phenylalanine:2-oxoglutarate aminot…	K14455	GOT2; aspartate aminotransferase, mitochondrial [EC:2.6.1.1]	sly01110 Biosynthesis of secondary metabolites - Solanum lycopersicum (tomato); sly00350 Tyrosine metabolism - Solanum lycopersicum (tomato); sly01210 2-Oxocarboxylic acid metabolism - Solanum lycopersicum (tomato); sly00330 Arginine and proline metabolism - Solanum lycopersicum (tomato); sly01130 Biosynthesis of antibiotics - Solanum lycopersicum (tomato); sly00270 Cysteine and methionine metabo…	IPR015424; IPR004839; IPR015421;	Pyridoxal phosphate-dependent transferase; Aminotransferase, class I/classII; Pyridoxal phosphate-dependent transferase, major region, subdomain 1;
K4CGU8	237	K	MDH2; malate dehydrogenase [EC:1.1.1.37]	67.136	_ANLSDEEIVALTK(su)R_	-0.82911	2	829.933	.......A..K..........	mitochondria	tricarboxylic acid metabolic process; dicarboxylic acid metabolic process; oxidation-reduction process; small molecule metabolic process; tricarboxylic acid cycle; single-organism cellular process; single-organism process; primary metabolic process; carbohydrate metabolic process; cellular respiration; cellular metabolic process; organic substance metabolic process; citrate metabolic process; met…		oxidoreductase activity, acting on CH-OH group of donors; oxidoreductase activity, acting on the CH-OH group of donors, NAD or NADP as acceptor; malate dehydrogenase activity; catalytic activity; L-malate dehydrogenase activity; oxidoreductase activity;	K00026	MDH2; malate dehydrogenase [EC:1.1.1.37]	sly00620 Pyruvate metabolism - Solanum lycopersicum (tomato); sly01110 Biosynthesis of secondary metabolites - Solanum lycopersicum (tomato); sly00630 Glyoxylate and dicarboxylate metabolism - Solanum lycopersicum (tomato); sly01130 Biosynthesis of antibiotics - Solanum lycopersicum (tomato); sly00270 Cysteine and methionine metabolism - Solanum lycopersicum (tomato); sly01200 Carbon metabolism -…	IPR022383; IPR016040; IPR001236; IPR015955;	Lactate/malate dehydrogenase, C-terminal; NAD(P)-binding domain; Lactate/malate dehydrogenase, N-terminal; Lactate dehydrogenase/glycoside hydrolase, family 4, C-terminal;
K4CH02	162	K	Thioredoxin domain; Thioredoxin-like fold;	63.073	_K(su)DAIIGAVPK_	1.0253	2	556.322		chloroplast	regulation of cellular process; regulation of biological quality; response to stress; regulation of primary metabolic process; small molecule metabolic process; cell redox homeostasis; single-organism cellular process; ether metabolic process; cellular homeostasis; single-organism process; regulation of carbohydrate metabolic process; response to stimulus; organic substance metabolic process; hom…	membrane; chloroplast thylakoid membrane; external encapsulating structure; chloroplast part; cell periphery; cytoplasm; chloroplast thylakoid; thylakoid membrane; intracellular part; cell; chloroplast envelope; organelle part; intracellular; cell part; plastid thylakoid membrane; membrane-bounded organelle; plastid; intracellular organelle; plastid envelope; intracellular organelle part; organel…	protein disulfide oxidoreductase activity; disulfide oxidoreductase activity; enzyme regulator activity; catalytic activity; oxidoreductase activity, acting on a sulfur group of donors; enzyme inhibitor activity; molecular function regulator; enzyme activator activity; oxidoreductase activity;	K03671			IPR013766; IPR012336;	Thioredoxin domain; Thioredoxin-like fold;
K4CH96	6	K	Ubiquitin-related domain; Ubiquitin-like;	73.435	_M(ox)QIFVK(su)TLTGK_	0.0026447	2	691.373		cytosol		intracellular part; cell; cell part; intracellular; cytoplasm;	protein binding; binding;	K08770			IPR029071; IPR000626;	Ubiquitin-related domain; Ubiquitin-like;
K4CH96	33	K	Ubiquitin-related domain; Ubiquitin-like;	101.43	_IQDK(su)EGIPPDQQR_	1.4269	2	812.402		cytosol		intracellular part; cell; cell part; intracellular; cytoplasm;	protein binding; binding;	K08770			IPR029071; IPR000626;	Ubiquitin-related domain; Ubiquitin-like;
K4CH96	48	K	Ubiquitin-related domain; Ubiquitin-like;	110.08	_LIFAGK(su)QLEDGR_	0.65499	2	723.883	........A.K..........	cytosol		intracellular part; cell; cell part; intracellular; cytoplasm;	protein binding; binding;	K08770			IPR029071; IPR000626;	Ubiquitin-related domain; Ubiquitin-like;
K4CH96	261	K	Ubiquitin-related domain; Ubiquitin-like;	66.989	_IQDK(su)EGIPSDQQR_	0.99593	2	807.392		cytosol		intracellular part; cell; cell part; intracellular; cytoplasm;	protein binding; binding;	K08770			IPR029071; IPR000626;	Ubiquitin-related domain; Ubiquitin-like;
K4CHF9	213	K	DLST; 2-oxoglutarate dehydrogenase E2 component (dihydrolipoamide succinyltransferase) [EC:2.3.1.61]	145.39	_AKPQVETTPVK(su)EKPK_	0.70466	3	594		chloroplast	tricarboxylic acid metabolic process; response to stress; oxidation-reduction process; small molecule metabolic process; tricarboxylic acid cycle; single-organism cellular process; single-organism process; primary metabolic process; response to stimulus; cellular metabolic process; cellular respiration; organic substance metabolic process; citrate metabolic process; metabolic process; generation …	ribosome; intracellular organelle; membrane; intracellular non-membrane-bounded organelle; cytoplasm; macromolecular complex; intracellular part; transferase complex; cytosol; cell; non-membrane-bounded organelle; dihydrolipoyl dehydrogenase complex; organelle; catalytic complex; intracellular; cell part; oxidoreductase complex; cytosolic part; oxoglutarate dehydrogenase complex; ribonucleoprotei…	S-acyltransferase activity; S-succinyltransferase activity; transferase activity, transferring acyl groups; transition metal ion binding; dihydrolipoyllysine-residue succinyltransferase activity; catalytic activity; binding; succinyltransferase activity; ion binding; cation binding; metal ion binding; zinc ion binding; transferase activity; transferase activity, transferring acyl groups other tha…	K00658	DLST; 2-oxoglutarate dehydrogenase E2 component (dihydrolipoamide succinyltransferase) [EC:2.3.1.61]	sly01110 Biosynthesis of secondary metabolites - Solanum lycopersicum (tomato); sly00310 Lysine degradation - Solanum lycopersicum (tomato); sly01130 Biosynthesis of antibiotics - Solanum lycopersicum (tomato); sly01200 Carbon metabolism - Solanum lycopersicum (tomato); sly01100 Metabolic pathways - Solanum lycopersicum (tomato); sly00020 Citrate cycle (TCA cycle) - Solanum lycopersicum (tomato);	IPR001078; IPR011053; IPR000089; IPR023213;	2-oxoacid dehydrogenase acyltransferase, catalytic domain; Single hybrid motif; Biotin/lipoyl attachment; Chloramphenicol acetyltransferase-like domain;
K4CHF9	367	K	DLST; 2-oxoglutarate dehydrogenase E2 component (dihydrolipoamide succinyltransferase) [EC:2.3.1.61]	69.825	_TINSLAK(su)K_	-0.066857	2	487.779	...K......K..........	chloroplast	tricarboxylic acid metabolic process; response to stress; oxidation-reduction process; small molecule metabolic process; tricarboxylic acid cycle; single-organism cellular process; single-organism process; primary metabolic process; response to stimulus; cellular metabolic process; cellular respiration; organic substance metabolic process; citrate metabolic process; metabolic process; generation …	ribosome; intracellular organelle; membrane; intracellular non-membrane-bounded organelle; cytoplasm; macromolecular complex; intracellular part; transferase complex; cytosol; cell; non-membrane-bounded organelle; dihydrolipoyl dehydrogenase complex; organelle; catalytic complex; intracellular; cell part; oxidoreductase complex; cytosolic part; oxoglutarate dehydrogenase complex; ribonucleoprotei…	S-acyltransferase activity; S-succinyltransferase activity; transferase activity, transferring acyl groups; transition metal ion binding; dihydrolipoyllysine-residue succinyltransferase activity; catalytic activity; binding; succinyltransferase activity; ion binding; cation binding; metal ion binding; zinc ion binding; transferase activity; transferase activity, transferring acyl groups other tha…	K00658	DLST; 2-oxoglutarate dehydrogenase E2 component (dihydrolipoamide succinyltransferase) [EC:2.3.1.61]	sly01110 Biosynthesis of secondary metabolites - Solanum lycopersicum (tomato); sly00310 Lysine degradation - Solanum lycopersicum (tomato); sly01130 Biosynthesis of antibiotics - Solanum lycopersicum (tomato); sly01200 Carbon metabolism - Solanum lycopersicum (tomato); sly01100 Metabolic pathways - Solanum lycopersicum (tomato); sly00020 Citrate cycle (TCA cycle) - Solanum lycopersicum (tomato);	IPR001078; IPR011053; IPR000089; IPR023213;	2-oxoacid dehydrogenase acyltransferase, catalytic domain; Single hybrid motif; Biotin/lipoyl attachment; Chloramphenicol acetyltransferase-like domain;
K4CHH2	170	K	GrpE protein homolog	83.168	_K(su)FAIQNFVK_	-0.23109	2	597.83		mitochondria	protein folding; metabolic process; cellular protein metabolic process; cellular macromolecule metabolic process; macromolecule metabolic process; protein metabolic process; primary metabolic process; cellular process; cellular metabolic process; organic substance metabolic process;	mitochondrial matrix; intracellular organelle; mitochondrial part; cytoplasm; intracellular organelle part; intracellular part; cell; mitochondrion; organelle part; membrane-enclosed lumen; organelle; intracellular membrane-bounded organelle; intracellular organelle lumen; cell part; intracellular; membrane-bounded organelle; cytoplasmic part; organelle lumen;	nucleoside phosphate binding; chaperone binding; nucleoside-triphosphatase regulator activity; protein dimerization activity; protein binding; nucleotide binding; molecular function regulator; heterocyclic compound binding; organic cyclic compound binding; identical protein binding; enzyme regulator activity; protein homodimerization activity; binding; adenyl nucleotide binding; ATPase regulator …	K03687			IPR009012; IPR013805;	GrpE nucleotide exchange factor, head; GrpE nucleotide exchange factor, coiled-coil;
K4CHI8	35	K	Leucine-rich repeat-containing N-terminal, type 2;	64.776	_VLLQIK(su)K_	1.613	2	471.305	...K......K..........	chloroplast		intracellular organelle; external encapsulating structure; cell junction; cell periphery; cytoplasm; endomembrane system; intracellular part; cell-cell junction; cell; symplast; intracellular membrane-bounded organelle; organelle; plasmodesma; cell part; intracellular; plant-type cell wall; cell wall; membrane-bounded organelle; Golgi apparatus; cytoplasmic part;	polygalacturonase inhibitor activity; protein binding; enzyme regulator activity; enzyme inhibitor activity; molecular function regulator; binding;				IPR013210;	Leucine-rich repeat-containing N-terminal, type 2;
K4CHR6	14	K	ALDO; fructose-bisphosphate aldolase, class I [EC:4.1.2.13]	75.652	_YAEELIK(su)NAK_	0.64276	2	639.832	...K......K..........	chloroplast	single-organism carbohydrate catabolic process; response to stress; glycolytic process; response to abiotic stimulus; single-organism catabolic process; small molecule metabolic process; single-organism cellular process; single-organism process; response to stimulus; carbohydrate metabolic process; primary metabolic process; cellular metabolic process; organic substance metabolic process; carbohy…	organelle; intracellular membrane-bounded organelle; intracellular organelle; cell part; intracellular; cytoplasm; intracellular part; membrane-bounded organelle; cell; plastid; cytoplasmic part; chloroplast;	lyase activity; fructose-bisphosphate aldolase activity; aldehyde-lyase activity; catalytic activity; carbon-carbon lyase activity;	K01623	ALDO; fructose-bisphosphate aldolase, class I [EC:4.1.2.13]	sly01110 Biosynthesis of secondary metabolites - Solanum lycopersicum (tomato); sly01130 Biosynthesis of antibiotics - Solanum lycopersicum (tomato); sly01200 Carbon metabolism - Solanum lycopersicum (tomato); sly00710 Carbon fixation in photosynthetic organisms - Solanum lycopersicum (tomato); sly00010 Glycolysis / Gluconeogenesis - Solanum lycopersicum (tomato); sly01230 Biosynthesis of amino a…	IPR013785;	Aldolase-type TIM barrel;
K4CHY3	11	K	PGK; phosphoglycerate kinase [EC:2.7.2.3]	65.179	_SVGSLK(su)EADLK_	-0.42015	2	623.83	.A........K..........	cytosol	single-organism carbohydrate catabolic process; glycolytic process; single-organism catabolic process; small molecule metabolic process; single-organism cellular process; single-organism process; carbohydrate metabolic process; primary metabolic process; cellular metabolic process; organic substance metabolic process; carbohydrate catabolic process; single-organism carbohydrate metabolic process;…	membrane; intracellular organelle; apoplast; bounding membrane of organelle; chloroplast part; organelle membrane; cell periphery; cell junction; cytoplasm; intracellular organelle part; plastid part; intracellular part; plastid stroma; cell-cell junction; cell; symplast; extracellular region; organelle part; plasma membrane; chloroplast; intracellular membrane-bounded organelle; organelle; nucle…	ATP binding; nucleoside phosphate binding; nucleoside binding; ion binding; nucleotide binding; phosphotransferase activity, carboxyl group as acceptor; organic cyclic compound binding; heterocyclic compound binding; ribonucleoside binding; carbohydrate derivative binding; kinase activity; catalytic activity; ribonucleotide binding; binding; phosphoglycerate kinase activity; purine ribonucleoside…	K00927	PGK; phosphoglycerate kinase [EC:2.7.2.3]	sly01110 Biosynthesis of secondary metabolites - Solanum lycopersicum (tomato); sly01130 Biosynthesis of antibiotics - Solanum lycopersicum (tomato); sly01200 Carbon metabolism - Solanum lycopersicum (tomato); sly00710 Carbon fixation in photosynthetic organisms - Solanum lycopersicum (tomato); sly00010 Glycolysis / Gluconeogenesis - Solanum lycopersicum (tomato); sly01230 Biosynthesis of amino a…	IPR015824; IPR015901;	Phosphoglycerate kinase, N-terminal; Phosphoglycerate kinase, C-terminal;
K4CHY3	78	K	PGK; phosphoglycerate kinase [EC:2.7.2.3]	94.309	_YSLK(su)PLVPR_	2.7742	2	586.837		cytosol	single-organism carbohydrate catabolic process; glycolytic process; single-organism catabolic process; small molecule metabolic process; single-organism cellular process; single-organism process; carbohydrate metabolic process; primary metabolic process; cellular metabolic process; organic substance metabolic process; carbohydrate catabolic process; single-organism carbohydrate metabolic process;…	membrane; intracellular organelle; apoplast; bounding membrane of organelle; chloroplast part; organelle membrane; cell periphery; cell junction; cytoplasm; intracellular organelle part; plastid part; intracellular part; plastid stroma; cell-cell junction; cell; symplast; extracellular region; organelle part; plasma membrane; chloroplast; intracellular membrane-bounded organelle; organelle; nucle…	ATP binding; nucleoside phosphate binding; nucleoside binding; ion binding; nucleotide binding; phosphotransferase activity, carboxyl group as acceptor; organic cyclic compound binding; heterocyclic compound binding; ribonucleoside binding; carbohydrate derivative binding; kinase activity; catalytic activity; ribonucleotide binding; binding; phosphoglycerate kinase activity; purine ribonucleoside…	K00927	PGK; phosphoglycerate kinase [EC:2.7.2.3]	sly01110 Biosynthesis of secondary metabolites - Solanum lycopersicum (tomato); sly01130 Biosynthesis of antibiotics - Solanum lycopersicum (tomato); sly01200 Carbon metabolism - Solanum lycopersicum (tomato); sly00710 Carbon fixation in photosynthetic organisms - Solanum lycopersicum (tomato); sly00010 Glycolysis / Gluconeogenesis - Solanum lycopersicum (tomato); sly01230 Biosynthesis of amino a…	IPR015824; IPR015901;	Phosphoglycerate kinase, N-terminal; Phosphoglycerate kinase, C-terminal;
K4CHY3	129	K	PGK; phosphoglycerate kinase [EC:2.7.2.3]	59.709	_FYKEEEK(su)NDPEFAK_	-0.26123	2	937.428		cytosol	single-organism carbohydrate catabolic process; glycolytic process; single-organism catabolic process; small molecule metabolic process; single-organism cellular process; single-organism process; carbohydrate metabolic process; primary metabolic process; cellular metabolic process; organic substance metabolic process; carbohydrate catabolic process; single-organism carbohydrate metabolic process;…	membrane; intracellular organelle; apoplast; bounding membrane of organelle; chloroplast part; organelle membrane; cell periphery; cell junction; cytoplasm; intracellular organelle part; plastid part; intracellular part; plastid stroma; cell-cell junction; cell; symplast; extracellular region; organelle part; plasma membrane; chloroplast; intracellular membrane-bounded organelle; organelle; nucle…	ATP binding; nucleoside phosphate binding; nucleoside binding; ion binding; nucleotide binding; phosphotransferase activity, carboxyl group as acceptor; organic cyclic compound binding; heterocyclic compound binding; ribonucleoside binding; carbohydrate derivative binding; kinase activity; catalytic activity; ribonucleotide binding; binding; phosphoglycerate kinase activity; purine ribonucleoside…	K00927	PGK; phosphoglycerate kinase [EC:2.7.2.3]	sly01110 Biosynthesis of secondary metabolites - Solanum lycopersicum (tomato); sly01130 Biosynthesis of antibiotics - Solanum lycopersicum (tomato); sly01200 Carbon metabolism - Solanum lycopersicum (tomato); sly00710 Carbon fixation in photosynthetic organisms - Solanum lycopersicum (tomato); sly00010 Glycolysis / Gluconeogenesis - Solanum lycopersicum (tomato); sly01230 Biosynthesis of amino a…	IPR015824; IPR015901;	Phosphoglycerate kinase, N-terminal; Phosphoglycerate kinase, C-terminal;
K4CHY4	80	K	PGK; phosphoglycerate kinase [EC:2.7.2.3]	61.423	_K(su)SVGDLSSSDLK_	-2.8329	2	668.336	........A.K..........	chloroplast	glycolytic process; response to abiotic stimulus; single-organism process; response to stimulus; cellular metabolic process; organic substance metabolic process; pyruvate metabolic process; metabolic process; generation of precursor metabolites and energy; response to temperature stimulus; response to cadmium ion; monocarboxylic acid metabolic process; response to inorganic substance; cellular pr…	membrane; chloroplast part; external encapsulating structure; cell periphery; cytoplasm; intracellular part; cell; organelle part; chloroplast envelope; intracellular; cell part; membrane-bounded organelle; plastid; intracellular organelle; apoplast; plastid envelope; intracellular organelle part; organelle envelope; plastid part; plastid stroma; cytosol; extracellular region; mitochondrion; chlo…	ATP binding; nucleoside phosphate binding; nucleoside binding; ion binding; nucleotide binding; phosphotransferase activity, carboxyl group as acceptor; organic cyclic compound binding; heterocyclic compound binding; ribonucleoside binding; carbohydrate derivative binding; kinase activity; catalytic activity; ribonucleotide binding; binding; phosphoglycerate kinase activity; purine ribonucleoside…	K00927	PGK; phosphoglycerate kinase [EC:2.7.2.3]	sly01110 Biosynthesis of secondary metabolites - Solanum lycopersicum (tomato); sly01130 Biosynthesis of antibiotics - Solanum lycopersicum (tomato); sly01200 Carbon metabolism - Solanum lycopersicum (tomato); sly00710 Carbon fixation in photosynthetic organisms - Solanum lycopersicum (tomato); sly00010 Glycolysis / Gluconeogenesis - Solanum lycopersicum (tomato); sly01230 Biosynthesis of amino a…	IPR015824; IPR015901;	Phosphoglycerate kinase, N-terminal; Phosphoglycerate kinase, C-terminal;
K4CHY4	91	K	PGK; phosphoglycerate kinase [EC:2.7.2.3]	80.96	_SVGDLSSSDLK(su)GK_	2.4543	2	696.846	..........K......R...	chloroplast	glycolytic process; response to abiotic stimulus; single-organism process; response to stimulus; cellular metabolic process; organic substance metabolic process; pyruvate metabolic process; metabolic process; generation of precursor metabolites and energy; response to temperature stimulus; response to cadmium ion; monocarboxylic acid metabolic process; response to inorganic substance; cellular pr…	membrane; chloroplast part; external encapsulating structure; cell periphery; cytoplasm; intracellular part; cell; organelle part; chloroplast envelope; intracellular; cell part; membrane-bounded organelle; plastid; intracellular organelle; apoplast; plastid envelope; intracellular organelle part; organelle envelope; plastid part; plastid stroma; cytosol; extracellular region; mitochondrion; chlo…	ATP binding; nucleoside phosphate binding; nucleoside binding; ion binding; nucleotide binding; phosphotransferase activity, carboxyl group as acceptor; organic cyclic compound binding; heterocyclic compound binding; ribonucleoside binding; carbohydrate derivative binding; kinase activity; catalytic activity; ribonucleotide binding; binding; phosphoglycerate kinase activity; purine ribonucleoside…	K00927	PGK; phosphoglycerate kinase [EC:2.7.2.3]	sly01110 Biosynthesis of secondary metabolites - Solanum lycopersicum (tomato); sly01130 Biosynthesis of antibiotics - Solanum lycopersicum (tomato); sly01200 Carbon metabolism - Solanum lycopersicum (tomato); sly00710 Carbon fixation in photosynthetic organisms - Solanum lycopersicum (tomato); sly00010 Glycolysis / Gluconeogenesis - Solanum lycopersicum (tomato); sly01230 Biosynthesis of amino a…	IPR015824; IPR015901;	Phosphoglycerate kinase, N-terminal; Phosphoglycerate kinase, C-terminal;
K4CHY4	200	K	PGK; phosphoglycerate kinase [EC:2.7.2.3]	114.21	_FYK(su)EEEKNEPEFAK_	0.33785	2	944.436		chloroplast	glycolytic process; response to abiotic stimulus; single-organism process; response to stimulus; cellular metabolic process; organic substance metabolic process; pyruvate metabolic process; metabolic process; generation of precursor metabolites and energy; response to temperature stimulus; response to cadmium ion; monocarboxylic acid metabolic process; response to inorganic substance; cellular pr…	membrane; chloroplast part; external encapsulating structure; cell periphery; cytoplasm; intracellular part; cell; organelle part; chloroplast envelope; intracellular; cell part; membrane-bounded organelle; plastid; intracellular organelle; apoplast; plastid envelope; intracellular organelle part; organelle envelope; plastid part; plastid stroma; cytosol; extracellular region; mitochondrion; chlo…	ATP binding; nucleoside phosphate binding; nucleoside binding; ion binding; nucleotide binding; phosphotransferase activity, carboxyl group as acceptor; organic cyclic compound binding; heterocyclic compound binding; ribonucleoside binding; carbohydrate derivative binding; kinase activity; catalytic activity; ribonucleotide binding; binding; phosphoglycerate kinase activity; purine ribonucleoside…	K00927	PGK; phosphoglycerate kinase [EC:2.7.2.3]	sly01110 Biosynthesis of secondary metabolites - Solanum lycopersicum (tomato); sly01130 Biosynthesis of antibiotics - Solanum lycopersicum (tomato); sly01200 Carbon metabolism - Solanum lycopersicum (tomato); sly00710 Carbon fixation in photosynthetic organisms - Solanum lycopersicum (tomato); sly00010 Glycolysis / Gluconeogenesis - Solanum lycopersicum (tomato); sly01230 Biosynthesis of amino a…	IPR015824; IPR015901;	Phosphoglycerate kinase, N-terminal; Phosphoglycerate kinase, C-terminal;
K4CHY4	416	K	PGK; phosphoglycerate kinase [EC:2.7.2.3]	73.666	_FATGTEAIAK(su)K_	0.34124	2	618.827	.......A..K..........	chloroplast	glycolytic process; response to abiotic stimulus; single-organism process; response to stimulus; cellular metabolic process; organic substance metabolic process; pyruvate metabolic process; metabolic process; generation of precursor metabolites and energy; response to temperature stimulus; response to cadmium ion; monocarboxylic acid metabolic process; response to inorganic substance; cellular pr…	membrane; chloroplast part; external encapsulating structure; cell periphery; cytoplasm; intracellular part; cell; organelle part; chloroplast envelope; intracellular; cell part; membrane-bounded organelle; plastid; intracellular organelle; apoplast; plastid envelope; intracellular organelle part; organelle envelope; plastid part; plastid stroma; cytosol; extracellular region; mitochondrion; chlo…	ATP binding; nucleoside phosphate binding; nucleoside binding; ion binding; nucleotide binding; phosphotransferase activity, carboxyl group as acceptor; organic cyclic compound binding; heterocyclic compound binding; ribonucleoside binding; carbohydrate derivative binding; kinase activity; catalytic activity; ribonucleotide binding; binding; phosphoglycerate kinase activity; purine ribonucleoside…	K00927	PGK; phosphoglycerate kinase [EC:2.7.2.3]	sly01110 Biosynthesis of secondary metabolites - Solanum lycopersicum (tomato); sly01130 Biosynthesis of antibiotics - Solanum lycopersicum (tomato); sly01200 Carbon metabolism - Solanum lycopersicum (tomato); sly00710 Carbon fixation in photosynthetic organisms - Solanum lycopersicum (tomato); sly00010 Glycolysis / Gluconeogenesis - Solanum lycopersicum (tomato); sly01230 Biosynthesis of amino a…	IPR015824; IPR015901;	Phosphoglycerate kinase, N-terminal; Phosphoglycerate kinase, C-terminal;
K4CHY4	417	K	PGK; phosphoglycerate kinase [EC:2.7.2.3]	58.433	_K(su)LADLSGK_	0.38694	2	466.258	.A........K..........	chloroplast	glycolytic process; response to abiotic stimulus; single-organism process; response to stimulus; cellular metabolic process; organic substance metabolic process; pyruvate metabolic process; metabolic process; generation of precursor metabolites and energy; response to temperature stimulus; response to cadmium ion; monocarboxylic acid metabolic process; response to inorganic substance; cellular pr…	membrane; chloroplast part; external encapsulating structure; cell periphery; cytoplasm; intracellular part; cell; organelle part; chloroplast envelope; intracellular; cell part; membrane-bounded organelle; plastid; intracellular organelle; apoplast; plastid envelope; intracellular organelle part; organelle envelope; plastid part; plastid stroma; cytosol; extracellular region; mitochondrion; chlo…	ATP binding; nucleoside phosphate binding; nucleoside binding; ion binding; nucleotide binding; phosphotransferase activity, carboxyl group as acceptor; organic cyclic compound binding; heterocyclic compound binding; ribonucleoside binding; carbohydrate derivative binding; kinase activity; catalytic activity; ribonucleotide binding; binding; phosphoglycerate kinase activity; purine ribonucleoside…	K00927	PGK; phosphoglycerate kinase [EC:2.7.2.3]	sly01110 Biosynthesis of secondary metabolites - Solanum lycopersicum (tomato); sly01130 Biosynthesis of antibiotics - Solanum lycopersicum (tomato); sly01200 Carbon metabolism - Solanum lycopersicum (tomato); sly00710 Carbon fixation in photosynthetic organisms - Solanum lycopersicum (tomato); sly00010 Glycolysis / Gluconeogenesis - Solanum lycopersicum (tomato); sly01230 Biosynthesis of amino a…	IPR015824; IPR015901;	Phosphoglycerate kinase, N-terminal; Phosphoglycerate kinase, C-terminal;
K4CIW8	178	K	ndk; nucleoside-diphosphate kinase [EC:2.7.4.6]	75.911	_LIGATDPQK(su)SEPGTIR_	0.90264	2	891.965	..........K......R...	mitochondria	purine nucleoside metabolic process; nucleoside metabolic process; pyrimidine ribonucleoside biosynthetic process; nucleoside diphosphate phosphorylation; pyrimidine nucleoside triphosphate metabolic process; nucleotide metabolic process; single-organism process; purine ribonucleoside biosynthetic process; nucleoside biosynthetic process; biosynthetic process; CTP metabolic process; nucleotide ph…		ATP binding; nucleoside phosphate binding; nucleoside diphosphate kinase activity; nucleobase-containing compound kinase activity; nucleoside binding; ion binding; nucleotide binding; phosphotransferase activity, phosphate group as acceptor; organic cyclic compound binding; heterocyclic compound binding; ribonucleoside binding; carbohydrate derivative binding; kinase activity; catalytic activity;…	K00940	ndk; nucleoside-diphosphate kinase [EC:2.7.4.6]	sly01110 Biosynthesis of secondary metabolites - Solanum lycopersicum (tomato); sly01130 Biosynthesis of antibiotics - Solanum lycopersicum (tomato); sly00230 Purine metabolism - Solanum lycopersicum (tomato); sly01100 Metabolic pathways - Solanum lycopersicum (tomato); sly00240 Pyrimidine metabolism - Solanum lycopersicum (tomato);
K4CJ21	97	K	E1.1.1.39; malate dehydrogenase (decarboxylating) [EC:1.1.1.39]	77.741	_FMADLK(su)R_	-1.0672	2	490.747	.......A..K..........	mitochondria	dicarboxylic acid metabolic process; response to osmotic stress; response to stress; response to abiotic stimulus; oxidation-reduction process; small molecule metabolic process; single-organism cellular process; single-organism process; response to salt stress; response to stimulus; cellular metabolic process; organic substance metabolic process; metabolic process; single-organism metabolic proce…	organelle; intracellular membrane-bounded organelle; intracellular organelle; cell part; intracellular; cytoplasm; intracellular part; membrane-bounded organelle; cell; plastid; cytoplasmic part; chloroplast;	malate dehydrogenase (decarboxylating) (NAD+) activity; nucleoside phosphate binding; oxidoreductase activity, acting on CH-OH group of donors; organic cyclic compound binding; heterocyclic compound binding; oxidoreductase activity, acting on the CH-OH group of donors, NAD or NADP as acceptor; ribonucleotide binding; catalytic activity; binding; cobalt ion binding; purine ribonucleoside binding; …	K00028	E1.1.1.39; malate dehydrogenase (decarboxylating) [EC:1.1.1.39]	sly00620 Pyruvate metabolism - Solanum lycopersicum (tomato); sly01200 Carbon metabolism - Solanum lycopersicum (tomato); sly00710 Carbon fixation in photosynthetic organisms - Solanum lycopersicum (tomato); sly01100 Metabolic pathways - Solanum lycopersicum (tomato);	IPR012302; IPR012301; IPR016040;	Malic enzyme, NAD-binding; Malic enzyme, N-terminal domain; NAD(P)-binding domain;
K4CLA3	441	K	GLDC; glycine dehydrogenase [EC:1.4.4.2]	65.043	_VHGLAGTFSAGLK(su)K_	1.3467	2	743.407	.......A..K..........	mitochondria	alpha-amino acid catabolic process; single-organism process; response to stimulus; glycine metabolic process; cellular metabolic process; organic substance metabolic process; glycine catabolic process; metabolic process; cellular amino acid metabolic process; response to cadmium ion; cellular catabolic process; response to inorganic substance; cellular process; single-organism catabolic process; …	intracellular organelle; apoplast; chloroplast part; plastid envelope; organelle envelope; chloroplast thylakoid; intracellular organelle part; cytoplasm; plastid part; intracellular part; plastid stroma; cell; extracellular region; chloroplast envelope; organelle part; chloroplast; intracellular membrane-bounded organelle; organelle; cell part; intracellular; envelope; thylakoid; membrane-bounde…	ATP binding; nucleoside phosphate binding; nucleoside binding; ion binding; nucleotide binding; cofactor binding; pyridoxal phosphate binding; oxidoreductase activity; organic cyclic compound binding; heterocyclic compound binding; ribonucleoside binding; carbohydrate derivative binding; oxidoreductase activity, acting on the CH-NH2 group of donors, disulfide as acceptor; catalytic activity; ribo…	K00281	GLDC; glycine dehydrogenase [EC:1.4.4.2]	sly00260 Glycine, serine and threonine metabolism - Solanum lycopersicum (tomato); sly01200 Carbon metabolism - Solanum lycopersicum (tomato); sly01100 Metabolic pathways - Solanum lycopersicum (tomato);	IPR015424; IPR020580; IPR015421;	Pyridoxal phosphate-dependent transferase; Glycine cleavage system P-protein, N-terminal; Pyridoxal phosphate-dependent transferase, major region, subdomain 1;
K4CLA3	473	K	GLDC; glycine dehydrogenase [EC:1.4.4.2]	97.273	_AIADVATK(su)NDINVR_	1.046	2	800.42	.A........K..........	mitochondria	alpha-amino acid catabolic process; single-organism process; response to stimulus; glycine metabolic process; cellular metabolic process; organic substance metabolic process; glycine catabolic process; metabolic process; cellular amino acid metabolic process; response to cadmium ion; cellular catabolic process; response to inorganic substance; cellular process; single-organism catabolic process; …	intracellular organelle; apoplast; chloroplast part; plastid envelope; organelle envelope; chloroplast thylakoid; intracellular organelle part; cytoplasm; plastid part; intracellular part; plastid stroma; cell; extracellular region; chloroplast envelope; organelle part; chloroplast; intracellular membrane-bounded organelle; organelle; cell part; intracellular; envelope; thylakoid; membrane-bounde…	ATP binding; nucleoside phosphate binding; nucleoside binding; ion binding; nucleotide binding; cofactor binding; pyridoxal phosphate binding; oxidoreductase activity; organic cyclic compound binding; heterocyclic compound binding; ribonucleoside binding; carbohydrate derivative binding; oxidoreductase activity, acting on the CH-NH2 group of donors, disulfide as acceptor; catalytic activity; ribo…	K00281	GLDC; glycine dehydrogenase [EC:1.4.4.2]	sly00260 Glycine, serine and threonine metabolism - Solanum lycopersicum (tomato); sly01200 Carbon metabolism - Solanum lycopersicum (tomato); sly01100 Metabolic pathways - Solanum lycopersicum (tomato);	IPR015424; IPR020580; IPR015421;	Pyridoxal phosphate-dependent transferase; Glycine cleavage system P-protein, N-terminal; Pyridoxal phosphate-dependent transferase, major region, subdomain 1;
K4CLA3	867	K	GLDC; glycine dehydrogenase [EC:1.4.4.2]	76.228	_LEK(su)HYPVLFR_	-0.6906	3	467.922	.A........K..........	mitochondria	alpha-amino acid catabolic process; single-organism process; response to stimulus; glycine metabolic process; cellular metabolic process; organic substance metabolic process; glycine catabolic process; metabolic process; cellular amino acid metabolic process; response to cadmium ion; cellular catabolic process; response to inorganic substance; cellular process; single-organism catabolic process; …	intracellular organelle; apoplast; chloroplast part; plastid envelope; organelle envelope; chloroplast thylakoid; intracellular organelle part; cytoplasm; plastid part; intracellular part; plastid stroma; cell; extracellular region; chloroplast envelope; organelle part; chloroplast; intracellular membrane-bounded organelle; organelle; cell part; intracellular; envelope; thylakoid; membrane-bounde…	ATP binding; nucleoside phosphate binding; nucleoside binding; ion binding; nucleotide binding; cofactor binding; pyridoxal phosphate binding; oxidoreductase activity; organic cyclic compound binding; heterocyclic compound binding; ribonucleoside binding; carbohydrate derivative binding; oxidoreductase activity, acting on the CH-NH2 group of donors, disulfide as acceptor; catalytic activity; ribo…	K00281	GLDC; glycine dehydrogenase [EC:1.4.4.2]	sly00260 Glycine, serine and threonine metabolism - Solanum lycopersicum (tomato); sly01200 Carbon metabolism - Solanum lycopersicum (tomato); sly01100 Metabolic pathways - Solanum lycopersicum (tomato);	IPR015424; IPR020580; IPR015421;	Pyridoxal phosphate-dependent transferase; Glycine cleavage system P-protein, N-terminal; Pyridoxal phosphate-dependent transferase, major region, subdomain 1;
K4CMI1	457	K	E1.10.3.1; polyphenol oxidase [EC:1.10.3.1]	71.451	_VFPLAK(su)LDR_	-0.97251	2	579.83		chloroplast	pigment biosynthetic process; metabolic process; single-organism biosynthetic process; pigment metabolic process; oxidation-reduction process; single-organism metabolic process; single-organism process; biosynthetic process;		oxidoreductase activity, acting on diphenols and related substances as donors, oxygen as acceptor; oxidoreductase activity, acting on diphenols and related substances as donors; catalytic activity; binding; catechol oxidase activity; ion binding; cation binding; metal ion binding; oxidoreductase activity;	K00422	E1.10.3.1; polyphenol oxidase [EC:1.10.3.1]	sly01110 Biosynthesis of secondary metabolites - Solanum lycopersicum (tomato); sly00350 Tyrosine metabolism - Solanum lycopersicum (tomato); sly00950 Isoquinoline alkaloid biosynthesis - Solanum lycopersicum (tomato); sly01100 Metabolic pathways - Solanum lycopersicum (tomato);	IPR022739; IPR008922; IPR002227; IPR022740;	Polyphenol oxidase, central domain; Uncharacterised domain, di-copper centre; Tyrosinase copper-binding domain; Polyphenol oxidase, C-terminal;
K4CMI1	478	K	E1.10.3.1; polyphenol oxidase [EC:1.10.3.1]	61.265	_TTQEK(su)NEQEEILTFNK_	2.1588	2	1026.49		chloroplast	pigment biosynthetic process; metabolic process; single-organism biosynthetic process; pigment metabolic process; oxidation-reduction process; single-organism metabolic process; single-organism process; biosynthetic process;		oxidoreductase activity, acting on diphenols and related substances as donors, oxygen as acceptor; oxidoreductase activity, acting on diphenols and related substances as donors; catalytic activity; binding; catechol oxidase activity; ion binding; cation binding; metal ion binding; oxidoreductase activity;	K00422	E1.10.3.1; polyphenol oxidase [EC:1.10.3.1]	sly01110 Biosynthesis of secondary metabolites - Solanum lycopersicum (tomato); sly00350 Tyrosine metabolism - Solanum lycopersicum (tomato); sly00950 Isoquinoline alkaloid biosynthesis - Solanum lycopersicum (tomato); sly01100 Metabolic pathways - Solanum lycopersicum (tomato);	IPR022739; IPR008922; IPR002227; IPR022740;	Polyphenol oxidase, central domain; Uncharacterised domain, di-copper centre; Tyrosinase copper-binding domain; Polyphenol oxidase, C-terminal;
K4CMY9	205	K	PRK; phosphoribulokinase [EC:2.7.1.19]	62.714	_FAWK(su)IQR_	-1.2613	2	524.782	........A.K..........	chloroplast	response to stress; defense response to bacterium; response to abiotic stimulus; defense response to other organism; response to external biotic stimulus; carbohydrate metabolic process; primary metabolic process; response to stimulus; response to other organism; multi-organism process; organic substance metabolic process; response to biotic stimulus; response to external stimulus; metabolic proc…	membrane; chloroplast thylakoid membrane; chloroplast part; cytoplasm; chloroplast thylakoid; thylakoid membrane; intracellular part; cell; chloroplast envelope; organelle part; intracellular; cell part; plastid thylakoid membrane; membrane-bounded organelle; plastid; intracellular organelle; apoplast; plastid envelope; intracellular organelle part; organelle envelope; plastid part; plastid strom…	ATP binding; nucleoside phosphate binding; phosphotransferase activity, alcohol group as acceptor; nucleoside binding; ion binding; nucleotide binding; phosphoribulokinase activity; organic cyclic compound binding; heterocyclic compound binding; ribonucleoside binding; carbohydrate derivative binding; kinase activity; catalytic activity; ribonucleotide binding; binding; purine ribonucleoside bind…	K00855	PRK; phosphoribulokinase [EC:2.7.1.19]	sly01200 Carbon metabolism - Solanum lycopersicum (tomato); sly00710 Carbon fixation in photosynthetic organisms - Solanum lycopersicum (tomato); sly01100 Metabolic pathways - Solanum lycopersicum (tomato);	IPR006083; IPR027417;	Phosphoribulokinase/uridine kinase; P-loop containing nucleoside triphosphate hydrolase;
K4CNF2	110	K	IDH3; isocitrate dehydrogenase (NAD+) [EC:1.1.1.41]	120.06	_GPM(ox)ATPIGK(su)GHR_	-0.14986	2	669.335		mitochondria	tricarboxylic acid metabolic process; oxidation-reduction process; small molecule metabolic process; single-organism cellular process; tricarboxylic acid cycle; single-organism process; primary metabolic process; cellular respiration; cellular metabolic process; organic substance metabolic process; citrate metabolic process; metabolic process; generation of precursor metabolites and energy; aerob…		magnesium ion binding; nucleoside phosphate binding; ion binding; isocitrate dehydrogenase activity; nucleotide binding; cofactor binding; oxidoreductase activity; oxidoreductase activity, acting on CH-OH group of donors; heterocyclic compound binding; organic cyclic compound binding; oxidoreductase activity, acting on the CH-OH group of donors, NAD or NADP as acceptor; catalytic activity; NAD bi…	K00030	IDH3; isocitrate dehydrogenase (NAD+) [EC:1.1.1.41]	sly01110 Biosynthesis of secondary metabolites - Solanum lycopersicum (tomato); sly01210 2-Oxocarboxylic acid metabolism - Solanum lycopersicum (tomato); sly01130 Biosynthesis of antibiotics - Solanum lycopersicum (tomato); sly01200 Carbon metabolism - Solanum lycopersicum (tomato); sly01230 Biosynthesis of amino acids - Solanum lycopersicum (tomato); sly01100 Metabolic pathways - Solanum lycoper…	IPR024084;	Isopropylmalate dehydrogenase-like domain;
K4CNF2	174	K	IDH3; isocitrate dehydrogenase (NAD+) [EC:1.1.1.41]	110.08	_GVVESLK(su)IITR_	1.3637	2	657.885		mitochondria	tricarboxylic acid metabolic process; oxidation-reduction process; small molecule metabolic process; single-organism cellular process; tricarboxylic acid cycle; single-organism process; primary metabolic process; cellular respiration; cellular metabolic process; organic substance metabolic process; citrate metabolic process; metabolic process; generation of precursor metabolites and energy; aerob…		magnesium ion binding; nucleoside phosphate binding; ion binding; isocitrate dehydrogenase activity; nucleotide binding; cofactor binding; oxidoreductase activity; oxidoreductase activity, acting on CH-OH group of donors; heterocyclic compound binding; organic cyclic compound binding; oxidoreductase activity, acting on the CH-OH group of donors, NAD or NADP as acceptor; catalytic activity; NAD bi…	K00030	IDH3; isocitrate dehydrogenase (NAD+) [EC:1.1.1.41]	sly01110 Biosynthesis of secondary metabolites - Solanum lycopersicum (tomato); sly01210 2-Oxocarboxylic acid metabolism - Solanum lycopersicum (tomato); sly01130 Biosynthesis of antibiotics - Solanum lycopersicum (tomato); sly01200 Carbon metabolism - Solanum lycopersicum (tomato); sly01230 Biosynthesis of amino acids - Solanum lycopersicum (tomato); sly01100 Metabolic pathways - Solanum lycoper…	IPR024084;	Isopropylmalate dehydrogenase-like domain;
K4CNK8	299	K	purU; formyltetrahydrofolate deformylase [EC:3.5.1.10]	62.338	_TFIQK(su)SEDVEKR_	-0.54731	3	527.27	..........K......R...	mitochondria	purine ribonucleoside monophosphate metabolic process; nucleotide metabolic process; single-organism process; biosynthetic process; ribonucleoside monophosphate biosynthetic process; IMP metabolic process; cellular metabolic process; phosphate-containing compound metabolic process; ribose phosphate biosynthetic process; metabolic process; cellular amino acid metabolic process; carbohydrate deriva…	organelle; intracellular membrane-bounded organelle; intracellular organelle; cell part; intracellular; cytoplasm; intracellular part; membrane-bounded organelle; cell; mitochondrion; cytoplasmic part;	amino acid binding; methyltransferase activity; ion binding; organic acid binding; formyltetrahydrofolate deformylase activity; transferase activity, transferring one-carbon groups; hydrolase activity; carboxylic acid binding; catalytic activity; binding; anion binding; hydrolase activity, acting on carbon-nitrogen (but not peptide) bonds, in linear amides; hydroxymethyl-, formyl- and related tra…	K01433	purU; formyltetrahydrofolate deformylase [EC:3.5.1.10]	sly00630 Glyoxylate and dicarboxylate metabolism - Solanum lycopersicum (tomato); sly00670 One carbon pool by folate - Solanum lycopersicum (tomato);	IPR002912; IPR002376;	ACT domain; Formyl transferase, N-terminal;
K4CP59	42	K	Uncharacterized protein	59.728	_NNCPYTVWAAGVPAGGGK(su)R_	2.2771	2	1037.99	.A........K..........	chloroplast
K4CP59	59	K	Uncharacterized protein	101.53	_GQTWTINAPPGTK(su)QAR_	-2.4936	2	913.463	..........K......R...	chloroplast
K4CQV5	38	K	ALDO; fructose-bisphosphate aldolase, class I [EC:4.1.2.13]	102.5	_GILAADESTGTIGK(su)R_	-1.1924	2	794.912	.A........K..........	cytosol	glycolytic process; response to abiotic stimulus; single-organism process; response to stimulus; cellular metabolic process; organic substance metabolic process; metabolic process; pyruvate metabolic process; generation of precursor metabolites and energy; response to cadmium ion; monocarboxylic acid metabolic process; response to karrikin; response to inorganic substance; cellular process; singl…	membrane; external encapsulating structure; organelle membrane; cell periphery; cell junction; cytoplasm; intracellular part; cell-cell junction; cell; symplast; organelle part; non-membrane-bounded organelle; membrane-enclosed lumen; mitochondrial envelope; intracellular organelle lumen; plasmodesma; cell part; intracellular; membrane-bounded organelle; plastid; organelle lumen; intracellular or…	fructose-bisphosphate aldolase activity; transition metal ion binding; catalytic activity; binding; carbon-carbon lyase activity; ion binding; lyase activity; metal ion binding; cation binding; copper ion binding; aldehyde-lyase activity;	K01623	ALDO; fructose-bisphosphate aldolase, class I [EC:4.1.2.13]	sly01110 Biosynthesis of secondary metabolites - Solanum lycopersicum (tomato); sly01130 Biosynthesis of antibiotics - Solanum lycopersicum (tomato); sly01200 Carbon metabolism - Solanum lycopersicum (tomato); sly00710 Carbon fixation in photosynthetic organisms - Solanum lycopersicum (tomato); sly00010 Glycolysis / Gluconeogenesis - Solanum lycopersicum (tomato); sly01230 Biosynthesis of amino a…	IPR013785;	Aldolase-type TIM barrel;
K4CRS9	208	K	LHCB4; light-harvesting complex II chlorophyll a/b binding protein 4	123.86	_NAELDPEK(su)R_	-0.04064	2	586.283		chloroplast	response to blue light; response to light stimulus; response to abiotic stimulus; cellular protein metabolic process; photosynthesis, light reaction; response to far red light; primary metabolic process; response to stimulus; cellular metabolic process; response to red light; organic substance metabolic process; metabolic process; generation of precursor metabolites and energy; protein-chromophor…	membrane; chloroplast part; chloroplast thylakoid; cytoplasm; intrinsic component of membrane; macromolecular complex; intracellular part; cell; chloroplast envelope; organelle part; membrane part; cell part; intracellular; membrane-bounded organelle; plastid; intracellular organelle; photosystem II; plastid envelope; organelle envelope; intracellular organelle part; plastid part; plastid stroma;…	organic cyclic compound binding; heterocyclic compound binding; chlorophyll binding; tetrapyrrole binding; binding;	K08915	LHCB4; light-harvesting complex II chlorophyll a/b binding protein 4	sly00196 Photosynthesis - antenna proteins - Solanum lycopersicum (tomato); sly01100 Metabolic pathways - Solanum lycopersicum (tomato);	IPR023329;	Chlorophyll a/b binding protein domain;
K4CRS9	229	K	LHCB4; light-harvesting complex II chlorophyll a/b binding protein 4	95.618	_K(su)ATLQLAEIK_	-1.0942	2	607.853		chloroplast	response to blue light; response to light stimulus; response to abiotic stimulus; cellular protein metabolic process; photosynthesis, light reaction; response to far red light; primary metabolic process; response to stimulus; cellular metabolic process; response to red light; organic substance metabolic process; metabolic process; generation of precursor metabolites and energy; protein-chromophor…	membrane; chloroplast part; chloroplast thylakoid; cytoplasm; intrinsic component of membrane; macromolecular complex; intracellular part; cell; chloroplast envelope; organelle part; membrane part; cell part; intracellular; membrane-bounded organelle; plastid; intracellular organelle; photosystem II; plastid envelope; organelle envelope; intracellular organelle part; plastid part; plastid stroma;…	organic cyclic compound binding; heterocyclic compound binding; chlorophyll binding; tetrapyrrole binding; binding;	K08915	LHCB4; light-harvesting complex II chlorophyll a/b binding protein 4	sly00196 Photosynthesis - antenna proteins - Solanum lycopersicum (tomato); sly01100 Metabolic pathways - Solanum lycopersicum (tomato);	IPR023329;	Chlorophyll a/b binding protein domain;
K4CSD5	306	K	Uncharacterized protein	81.784	_PLIEK(su)AK_	-0.22633	2	449.766		cytosol	single-multicellular organism process; proteolysis involved in cellular protein catabolic process; cellular protein catabolic process; cellular protein metabolic process; phyllome development; single-organism process; cellular metabolic process; organic substance metabolic process; anatomical structure morphogenesis; metabolic process; cellular catabolic process; proteolysis; multicellular organi…	organelle; intracellular membrane-bounded organelle; intracellular organelle; nucleus; cell part; intracellular; cytoplasm; intracellular part; membrane-bounded organelle; cell;	ubiquitin-specific protease activity; exopeptidase activity; peptidase activity; ubiquitinyl hydrolase activity; catalytic activity; peptidase activity, acting on L-amino acid peptides; ubiquitin-like protein-specific protease activity; cysteine-type peptidase activity; hydrolase activity; omega peptidase activity;	K05610			IPR001578;	Peptidase C12, ubiquitin carboxyl-terminal hydrolase;
K4CSD7	53	K	Uncharacterized protein	116.73	_ISDILK(su)GK_	0.28237	2	487.282		chloroplast,mitochondria	regulation of cellular process; homeostatic process; regulation of biological quality; regulation of biological process; response to osmotic stress; response to stress; response to abiotic stimulus; cell redox homeostasis; single-organism cellular process; single-organism process; cellular homeostasis; response to stimulus; response to salt stress; cellular process; biological regulation;		organic cyclic compound binding; heterocyclic compound binding; nucleoside phosphate binding; transition metal ion binding; binding; cobalt ion binding; ion binding; cation binding; metal ion binding; adenyl nucleotide binding; nucleotide binding; small molecule binding; purine nucleotide binding;				IPR000644;	CBS domain;
K4CSD7	141	K	Uncharacterized protein	64.121	_LITVTPETK(su)VLK_	-1.938	2	721.429		chloroplast,mitochondria	regulation of cellular process; homeostatic process; regulation of biological quality; regulation of biological process; response to osmotic stress; response to stress; response to abiotic stimulus; cell redox homeostasis; single-organism cellular process; single-organism process; cellular homeostasis; response to stimulus; response to salt stress; cellular process; biological regulation;		organic cyclic compound binding; heterocyclic compound binding; nucleoside phosphate binding; transition metal ion binding; binding; cobalt ion binding; ion binding; cation binding; metal ion binding; adenyl nucleotide binding; nucleotide binding; small molecule binding; purine nucleotide binding;				IPR000644;	CBS domain;
K4CU43	90	K	psaE; photosystem I subunit IV	82.671	_K(su)ESYWYK_	-1.0653	2	552.256		chloroplast	metabolic process; cellular metabolic process; cellular process; photosynthesis;	membrane; photosystem; photosystem I reaction center; membrane part; cell part; intracellular; thylakoid; macromolecular complex; intracellular part; cell; protein complex; thylakoid part; photosystem I; photosynthetic membrane;		K02693	psaE; photosystem I subunit IV	sly00195 Photosynthesis - Solanum lycopersicum (tomato); sly01100 Metabolic pathways - Solanum lycopersicum (tomato);	IPR008990;	Electron transport accessory protein-like domain;
K4CU43	109	K	psaE; photosystem I subunit IV	89.624	_GTGSVVAVDQDPK(su)TR_	0.10593	2	815.408		chloroplast	metabolic process; cellular metabolic process; cellular process; photosynthesis;	membrane; photosystem; photosystem I reaction center; membrane part; cell part; intracellular; thylakoid; macromolecular complex; intracellular part; cell; protein complex; thylakoid part; photosystem I; photosynthetic membrane;		K02693	psaE; photosystem I subunit IV	sly00195 Photosynthesis - Solanum lycopersicum (tomato); sly01100 Metabolic pathways - Solanum lycopersicum (tomato);	IPR008990;	Electron transport accessory protein-like domain;
K4CU43	120	K	psaE; photosystem I subunit IV	41.911	_FNK(su)VNYANVSTNNYALDEVEEVK_	0.77867	3	920.771		chloroplast	metabolic process; cellular metabolic process; cellular process; photosynthesis;	membrane; photosystem; photosystem I reaction center; membrane part; cell part; intracellular; thylakoid; macromolecular complex; intracellular part; cell; protein complex; thylakoid part; photosystem I; photosynthetic membrane;		K02693	psaE; photosystem I subunit IV	sly00195 Photosynthesis - Solanum lycopersicum (tomato); sly01100 Metabolic pathways - Solanum lycopersicum (tomato);	IPR008990;	Electron transport accessory protein-like domain;
K4CUF4	252	K	Uncharacterized protein	58.917	_K(su)IDIVFK_	-2.9289	2	481.781	..K.......K..........	chloroplast	single-multicellular organism process; cellular component organization; cellular protein metabolic process; defense response to other organism; single-organism process; biosynthetic process; response to external biotic stimulus; response to stimulus; plastid translation; cellular metabolic process; response to other organism; innate immune response; organic substance metabolic process; response t…	intracellular organelle; chloroplast part; cytoplasm; intracellular organelle part; plastid part; intracellular part; plastid stroma; cell; organelle part; chloroplast; organelle; intracellular membrane-bounded organelle; intracellular; cell part; thylakoid; membrane-bounded organelle; plastid; cytoplasmic part; chloroplast stroma;	cation binding; metal ion binding; copper ion binding; transition metal ion binding; binding; ion binding;	K02838			IPR023584;	Ribosome recycling factor domain;
K4CUX6	319	K	Elongation factor Tu	44.564	_STVTGVEMFK(su)K_	-0.27198	2	663.834		mitochondria	translational elongation; cellular protein metabolic process; biosynthetic process; primary metabolic process; cellular metabolic process; organic substance biosynthetic process; cellular biosynthetic process; organic substance metabolic process; metabolic process; cellular macromolecule biosynthetic process; cellular macromolecule metabolic process; gene expression; macromolecule metabolic proce…	cell; intracellular; cell part;	RNA binding; nucleoside phosphate binding; translation elongation factor activity; nucleoside binding; ion binding; hydrolase activity, acting on acid anhydrides; hydrolase activity; nucleotide binding; nucleoside-triphosphatase activity; heterocyclic compound binding; organic cyclic compound binding; translation factor activity, nucleic acid binding; ribonucleoside binding; carbohydrate derivati…	K02358			IPR005225; IPR004160; IPR004161; IPR009001; IPR027417; IPR000795; IPR009000;	Small GTP-binding protein domain; Translation elongation factor EFTu/EF1A, C-terminal; Translation elongation factor EFTu/EF1A, domain 2; Translation elongation factor EF1A/initiation factor IF2gamma, C-terminal; P-loop containing nucleoside triphosphate hydrolase; Elongation factor, GTP-binding domain; Translation protein, beta-barrel domain;
K4CW40	105	K	MDH1; malate dehydrogenase [EC:1.1.1.37]	75.819	_DVM(ox)SK(su)NVSIYK_	1.806	2	700.342		cytosol	dicarboxylic acid metabolic process; response to abiotic stimulus; single-organism process; response to stimulus; cellular metabolic process; organic substance metabolic process; metabolic process; generation of precursor metabolites and energy; cellular carbohydrate metabolic process; response to zinc ion; response to cadmium ion; response to inorganic substance; cellular process; tricarboxylic …	membrane; chloroplast part; organelle membrane; cell junction; cell periphery; cytoplasm; intracellular part; cell-cell junction; cell; symplast; organelle part; plasmodesma; intracellular; cell part; membrane-bounded organelle; plastid; intracellular organelle; apoplast; bounding membrane of organelle; intracellular organelle part; plastid part; cytosol; plastid stroma; extracellular region; pla…	oxidoreductase activity, acting on CH-OH group of donors; oxidoreductase activity, acting on the CH-OH group of donors, NAD or NADP as acceptor; malate dehydrogenase activity; catalytic activity; L-malate dehydrogenase activity; oxidoreductase activity;	K00025	MDH1; malate dehydrogenase [EC:1.1.1.37]	sly00620 Pyruvate metabolism - Solanum lycopersicum (tomato); sly01110 Biosynthesis of secondary metabolites - Solanum lycopersicum (tomato); sly00630 Glyoxylate and dicarboxylate metabolism - Solanum lycopersicum (tomato); sly01130 Biosynthesis of antibiotics - Solanum lycopersicum (tomato); sly00270 Cysteine and methionine metabolism - Solanum lycopersicum (tomato); sly01200 Carbon metabolism -…	IPR022383; IPR016040; IPR001236; IPR015955;	Lactate/malate dehydrogenase, C-terminal; NAD(P)-binding domain; Lactate/malate dehydrogenase, N-terminal; Lactate dehydrogenase/glycoside hydrolase, family 4, C-terminal;
K4CW40	237	K	MDH1; malate dehydrogenase [EC:1.1.1.37]	79.116	_GAAIIK(su)AR_	-0.58182	2	450.269	.......A..K..........	cytosol	dicarboxylic acid metabolic process; response to abiotic stimulus; single-organism process; response to stimulus; cellular metabolic process; organic substance metabolic process; metabolic process; generation of precursor metabolites and energy; cellular carbohydrate metabolic process; response to zinc ion; response to cadmium ion; response to inorganic substance; cellular process; tricarboxylic …	membrane; chloroplast part; organelle membrane; cell junction; cell periphery; cytoplasm; intracellular part; cell-cell junction; cell; symplast; organelle part; plasmodesma; intracellular; cell part; membrane-bounded organelle; plastid; intracellular organelle; apoplast; bounding membrane of organelle; intracellular organelle part; plastid part; cytosol; plastid stroma; extracellular region; pla…	oxidoreductase activity, acting on CH-OH group of donors; oxidoreductase activity, acting on the CH-OH group of donors, NAD or NADP as acceptor; malate dehydrogenase activity; catalytic activity; L-malate dehydrogenase activity; oxidoreductase activity;	K00025	MDH1; malate dehydrogenase [EC:1.1.1.37]	sly00620 Pyruvate metabolism - Solanum lycopersicum (tomato); sly01110 Biosynthesis of secondary metabolites - Solanum lycopersicum (tomato); sly00630 Glyoxylate and dicarboxylate metabolism - Solanum lycopersicum (tomato); sly01130 Biosynthesis of antibiotics - Solanum lycopersicum (tomato); sly00270 Cysteine and methionine metabolism - Solanum lycopersicum (tomato); sly01200 Carbon metabolism -…	IPR022383; IPR016040; IPR001236; IPR015955;	Lactate/malate dehydrogenase, C-terminal; NAD(P)-binding domain; Lactate/malate dehydrogenase, N-terminal; Lactate dehydrogenase/glycoside hydrolase, family 4, C-terminal;
K4CWC4	71	K	PR10 protein	103.31	_HK(su)IHVIDDK_	0.028456	2	602.82		cytosol	defense response; response to stimulus; response to stress; response to biotic stimulus;						IPR023393; IPR000916; IPR024948;	START-like domain; Bet v I domain; Major latex protein domain;
K4CWC4	138	K	PR10 protein	67.234	_GDHVVSEEEHNVGK(su)GK_	0.48062	3	607.619		cytosol	defense response; response to stimulus; response to stress; response to biotic stimulus;						IPR023393; IPR000916; IPR024948;	START-like domain; Bet v I domain; Major latex protein domain;
K4CWE4	273	K	groEL; chaperonin GroEL	97.798	_ALELALK(su)R_	-1.3395	2	507.303	........A.K..........	mitochondria	response to stress; response to abiotic stimulus; cellular protein metabolic process; response to stimulus; primary metabolic process; cellular metabolic process; response to metal ion; organic substance metabolic process; protein folding; metabolic process; response to chemical; response to heat; response to temperature stimulus; cellular macromolecule metabolic process; response to cadmium ion;…	membrane; chloroplast part; organelle membrane; cell periphery; cytoplasm; macromolecular complex; intracellular part; cell; chloroplast envelope; organelle part; non-membrane-bounded organelle; membrane-enclosed lumen; intracellular organelle lumen; cell part; intracellular; cytosolic part; membrane-bounded organelle; plastid; organelle lumen; cytosolic ribosome; ribosome; intracellular organell…	ATP binding; nucleoside phosphate binding; nucleoside binding; ion binding; copper ion binding; nucleotide binding; organic cyclic compound binding; heterocyclic compound binding; ribonucleoside binding; carbohydrate derivative binding; transition metal ion binding; ribonucleotide binding; binding; purine ribonucleoside binding; cation binding; metal ion binding; anion binding; purine ribonucleot…	K04077	groEL; chaperonin GroEL	sly03018 RNA degradation - Solanum lycopersicum (tomato);	IPR027409; IPR027413;	GroEL-like apical domain; GroEL-like equatorial domain;
K4CWE4	395	K	groEL; chaperonin GroEL	78.95	_STIEQSTSDYDKEK(su)LQER_	1.6136	3	753.02		mitochondria	response to stress; response to abiotic stimulus; cellular protein metabolic process; response to stimulus; primary metabolic process; cellular metabolic process; response to metal ion; organic substance metabolic process; protein folding; metabolic process; response to chemical; response to heat; response to temperature stimulus; cellular macromolecule metabolic process; response to cadmium ion;…	membrane; chloroplast part; organelle membrane; cell periphery; cytoplasm; macromolecular complex; intracellular part; cell; chloroplast envelope; organelle part; non-membrane-bounded organelle; membrane-enclosed lumen; intracellular organelle lumen; cell part; intracellular; cytosolic part; membrane-bounded organelle; plastid; organelle lumen; cytosolic ribosome; ribosome; intracellular organell…	ATP binding; nucleoside phosphate binding; nucleoside binding; ion binding; copper ion binding; nucleotide binding; organic cyclic compound binding; heterocyclic compound binding; ribonucleoside binding; carbohydrate derivative binding; transition metal ion binding; ribonucleotide binding; binding; purine ribonucleoside binding; cation binding; metal ion binding; anion binding; purine ribonucleot…	K04077	groEL; chaperonin GroEL	sly03018 RNA degradation - Solanum lycopersicum (tomato);	IPR027409; IPR027413;	GroEL-like apical domain; GroEL-like equatorial domain;
K4CWH3	237	K	ACAA1; acetyl-CoA acyltransferase 1 [EC:2.3.1.16]	63.091	_FK(su)DEIIPVATK_	-2.2439	2	680.872	.A........K..........	cytosol	plastid organization; regulation of cellular process; cellular component organization; regulation of signaling; positive regulation of cellular process; positive regulation of biological process; glyoxysome organization; peroxisome organization; positive regulation of abscisic acid-activated signaling pathway; metabolic process; regulation of biological process; regulation of cell communication; …	membrane; intracellular organelle; bounding membrane of organelle; intracellular non-membrane-bounded organelle; organelle membrane; cytoplasm; intracellular organelle part; nuclear lumen; intracellular part; nucleolus; cell; mitochondrion; organelle part; chloroplast; non-membrane-bounded organelle; membrane-enclosed lumen; intracellular membrane-bounded organelle; organelle; nucleus; intracellu…	transferase activity, transferring acyl groups; transferase activity, transferring acyl groups other than amino-acyl groups; transferase activity; catalytic activity;	K07513	ACAA1; acetyl-CoA acyltransferase 1 [EC:2.3.1.16]	sly01110 Biosynthesis of secondary metabolites - Solanum lycopersicum (tomato); sly01130 Biosynthesis of antibiotics - Solanum lycopersicum (tomato); sly01100 Metabolic pathways - Solanum lycopersicum (tomato); sly00071 Fatty acid degradation - Solanum lycopersicum (tomato); sly01040 Biosynthesis of unsaturated fatty acids - Solanum lycopersicum (tomato); sly00592 alpha-Linolenic acid metabolism …	IPR016039; IPR020616; IPR020617; IPR016038;	Thiolase-like; Thiolase, N-terminal; Thiolase, C-terminal; Thiolase-like, subgroup;
K4CWR5	211	K	E3.3.1.1; adenosylhomocysteinase [EC:3.3.1.1]	63.185	_LVGVSEETTTGVK(su)R_	-0.095962	2	788.415		cytosol	metabolic process; one-carbon metabolic process; single-organism metabolic process; small molecule metabolic process; single-organism cellular process; single-organism process; cellular process; cellular metabolic process;	intracellular organelle; membrane; cell periphery; cytoplasm; intracellular part; cytosol; cell; plasma membrane; intracellular membrane-bounded organelle; organelle; intracellular; cell part; vacuole; membrane-bounded organelle; cytoplasmic part;	adenosylhomocysteinase activity; hydrolase activity; hydrolase activity, acting on ether bonds; catalytic activity; trialkylsulfonium hydrolase activity;	K01251	E3.3.1.1; adenosylhomocysteinase [EC:3.3.1.1]	sly00270 Cysteine and methionine metabolism - Solanum lycopersicum (tomato); sly01100 Metabolic pathways - Solanum lycopersicum (tomato);	IPR016040; IPR015878;	NAD(P)-binding domain; S-adenosyl-L-homocysteine hydrolase, NAD binding domain;
K4CWR5	372	K	E3.3.1.1; adenosylhomocysteinase [EC:3.3.1.1]	87.806	_ITIK(su)PQTDR_	1.0615	2	586.319		cytosol	metabolic process; one-carbon metabolic process; single-organism metabolic process; small molecule metabolic process; single-organism cellular process; single-organism process; cellular process; cellular metabolic process;	intracellular organelle; membrane; cell periphery; cytoplasm; intracellular part; cytosol; cell; plasma membrane; intracellular membrane-bounded organelle; organelle; intracellular; cell part; vacuole; membrane-bounded organelle; cytoplasmic part;	adenosylhomocysteinase activity; hydrolase activity; hydrolase activity, acting on ether bonds; catalytic activity; trialkylsulfonium hydrolase activity;	K01251	E3.3.1.1; adenosylhomocysteinase [EC:3.3.1.1]	sly00270 Cysteine and methionine metabolism - Solanum lycopersicum (tomato); sly01100 Metabolic pathways - Solanum lycopersicum (tomato);	IPR016040; IPR015878;	NAD(P)-binding domain; S-adenosyl-L-homocysteine hydrolase, NAD binding domain;
K4CXZ1	213	K	Uncharacterized protein	67.385	_FVVEK(su)AEQDKR_	0.016633	3	483.584	.A........K..........	chloroplast		membrane; external encapsulating structure; organelle membrane; cell periphery; cell junction; cytoplasm; respiratory chain complex I; macromolecular complex; intracellular part; mitochondrial respiratory chain complex I; mitochondrial membrane part; cell-cell junction; cell; symplast; organelle part; mitochondrial envelope; catalytic complex; plasmodesma; membrane part; cell part; intracellular;…		K17081
K4CY85	247	K	Uncharacterized protein	65.043	_TIIQTTPEK(su)NHTR_	-0.46289	3	546.953		extracellular		intrinsic component of membrane; membrane; integral component of membrane; membrane part;	organic acid transmembrane transporter activity; L-lysine transmembrane transporter activity; ion transmembrane transporter activity; L-amino acid transmembrane transporter activity; drug transmembrane transporter activity; L-histidine transmembrane transporter activity; substrate-specific transporter activity; arginine transmembrane transporter activity; azole transmembrane transporter activity;…	K15109			IPR023395;	Mitochondrial carrier domain;
K4CYU9	19	K	RP-S13e; small subunit ribosomal protein S13e	47.844	_GISASALPYK(su)R_	3.3778	2	631.841		nuclear	single-multicellular organism process; cellular component organization; leaf morphogenesis; cellular developmental process; cellular protein metabolic process; phyllome development; single-organism process; cellular component morphogenesis; biosynthetic process; trichome differentiation; cytokinetic process; mitotic cytokinetic process; cellular metabolic process; mitotic cell cycle process; cell…	membrane; endoplasmic reticulum; external encapsulating structure; cell periphery; small ribosomal subunit; cytoplasm; macromolecular complex; intracellular part; cell; organelle part; non-membrane-bounded organelle; membrane-enclosed lumen; intracellular organelle lumen; ribosomal subunit; intracellular; cell part; cytosolic part; membrane-bounded organelle; plastid; organelle lumen; cytosolic r…	structural constituent of ribosome; structural molecule activity;	K02953	RP-S13e; small subunit ribosomal protein S13e	sly03010 Ribosome - Solanum lycopersicum (tomato);	IPR012606; IPR009068;	Ribosomal protein S13/S15, N-terminal; S15/NS1, RNA-binding;
K4CYV4	397	K	E2.2.1.1; transketolase [EC:2.2.1.1]	65.842	_K(su)YAEEAADLK_	-0.58319	2	619.301	...K......K..........	chloroplast	metabolic process; response to osmotic stress; response to chemical; response to stress; response to abiotic stimulus; response to cadmium ion; response to inorganic substance; response to salt stress; response to stimulus; response to metal ion;	intracellular organelle; chloroplast part; plastid envelope; organelle envelope; intracellular organelle part; cytoplasm; plastid part; intracellular part; cell; organelle part; chloroplast envelope; chloroplast; intracellular membrane-bounded organelle; organelle; intracellular; cell part; envelope; membrane-bounded organelle; plastid; cytoplasmic part;	transferase activity; catalytic activity; transketolase activity; transferase activity, transferring aldehyde or ketonic groups;	K00615	E2.2.1.1; transketolase [EC:2.2.1.1]	sly01110 Biosynthesis of secondary metabolites - Solanum lycopersicum (tomato); sly01130 Biosynthesis of antibiotics - Solanum lycopersicum (tomato); sly01200 Carbon metabolism - Solanum lycopersicum (tomato); sly00710 Carbon fixation in photosynthetic organisms - Solanum lycopersicum (tomato); sly01230 Biosynthesis of amino acids - Solanum lycopersicum (tomato); sly01100 Metabolic pathways - Sol…	IPR005474; IPR005476; IPR009014; IPR029061; IPR005475;	Transketolase, N-terminal; Transketolase, C-terminal; Transketolase, C-terminal/Pyruvate-ferredoxin oxidoreductase, domain II; Thiamin diphosphate-binding fold; Transketolase-like, pyrimidine-binding domain;
K4CYV4	474	K	E2.2.1.1; transketolase [EC:2.2.1.1]	59.227	_M(ox)FGDFQK(su)NTPEER_	-0.91035	2	857.872	...K......K..........	chloroplast	metabolic process; response to osmotic stress; response to chemical; response to stress; response to abiotic stimulus; response to cadmium ion; response to inorganic substance; response to salt stress; response to stimulus; response to metal ion;	intracellular organelle; chloroplast part; plastid envelope; organelle envelope; intracellular organelle part; cytoplasm; plastid part; intracellular part; cell; organelle part; chloroplast envelope; chloroplast; intracellular membrane-bounded organelle; organelle; intracellular; cell part; envelope; membrane-bounded organelle; plastid; cytoplasmic part;	transferase activity; catalytic activity; transketolase activity; transferase activity, transferring aldehyde or ketonic groups;	K00615	E2.2.1.1; transketolase [EC:2.2.1.1]	sly01110 Biosynthesis of secondary metabolites - Solanum lycopersicum (tomato); sly01130 Biosynthesis of antibiotics - Solanum lycopersicum (tomato); sly01200 Carbon metabolism - Solanum lycopersicum (tomato); sly00710 Carbon fixation in photosynthetic organisms - Solanum lycopersicum (tomato); sly01230 Biosynthesis of amino acids - Solanum lycopersicum (tomato); sly01100 Metabolic pathways - Sol…	IPR005474; IPR005476; IPR009014; IPR029061; IPR005475;	Transketolase, N-terminal; Transketolase, C-terminal; Transketolase, C-terminal/Pyruvate-ferredoxin oxidoreductase, domain II; Thiamin diphosphate-binding fold; Transketolase-like, pyrimidine-binding domain;
K4D1P2	107	K	IDH3; isocitrate dehydrogenase (NAD+) [EC:1.1.1.41]	73.928	_GGLK(su)TPVGGGVSSLNVQLR_	-0.81375	2	970.034	..K.......K..........	chloroplast	tricarboxylic acid metabolic process; oxidation-reduction process; small molecule metabolic process; single-organism cellular process; tricarboxylic acid cycle; single-organism process; isocitrate metabolic process; primary metabolic process; cellular respiration; cellular metabolic process; organic substance metabolic process; citrate metabolic process; metabolic process; generation of precursor…	apoplast; extracellular region;	magnesium ion binding; nucleoside phosphate binding; ion binding; isocitrate dehydrogenase activity; nucleotide binding; zinc ion binding; cofactor binding; oxidoreductase activity; oxidoreductase activity, acting on CH-OH group of donors; heterocyclic compound binding; organic cyclic compound binding; oxidoreductase activity, acting on the CH-OH group of donors, NAD or NADP as acceptor; transiti…	K00030	IDH3; isocitrate dehydrogenase (NAD+) [EC:1.1.1.41]	sly01110 Biosynthesis of secondary metabolites - Solanum lycopersicum (tomato); sly01210 2-Oxocarboxylic acid metabolism - Solanum lycopersicum (tomato); sly01130 Biosynthesis of antibiotics - Solanum lycopersicum (tomato); sly01200 Carbon metabolism - Solanum lycopersicum (tomato); sly01230 Biosynthesis of amino acids - Solanum lycopersicum (tomato); sly01100 Metabolic pathways - Solanum lycoper…	IPR024084;	Isopropylmalate dehydrogenase-like domain;
K4D1U9	82	K	Non-specific lipid-transfer protein	69.03	_SAANAIK(su)GLNLGK_	0.39859	2	678.878	........A.K..........	extracellular	transport; lipid transport; single-organism localization; single-organism process; lipid localization; organic substance transport; macromolecule localization; localization; single-organism transport; establishment of localization;		lipid binding; binding;				IPR016140;	Bifunctional inhibitor/plant lipid transfer protein/seed storage helical domain;
K4D1W2	61	K	Non-specific lipid-transfer protein	86.772	_GLITSAK(su)TTQDR_	0.75798	2	695.862	...K......K..........	extracellular	transport; lipid transport; single-organism localization; single-organism process; lipid localization; organic substance transport; macromolecule localization; localization; single-organism transport; establishment of localization;		lipid binding; binding;				IPR016140;	Bifunctional inhibitor/plant lipid transfer protein/seed storage helical domain;
K4D1W2	81	K	Non-specific lipid-transfer protein	96.464	_SAASIIK(su)GIDMSK_	-1.0063	2	710.871	...K......K..........	extracellular	transport; lipid transport; single-organism localization; single-organism process; lipid localization; organic substance transport; macromolecule localization; localization; single-organism transport; establishment of localization;		lipid binding; binding;				IPR016140;	Bifunctional inhibitor/plant lipid transfer protein/seed storage helical domain;
K4D1W2	102	K	Non-specific lipid-transfer protein	69.92	_SPFK(su)ISLSTDCTK_	-3.5504	2	792.385	.A........K..........	extracellular	transport; lipid transport; single-organism localization; single-organism process; lipid localization; organic substance transport; macromolecule localization; localization; single-organism transport; establishment of localization;		lipid binding; binding;				IPR016140;	Bifunctional inhibitor/plant lipid transfer protein/seed storage helical domain;
K4D297	202	K	GLUD1_2; glutamate dehydrogenase (NAD(P)+) [EC:1.4.1.3]	80.236	_GALFATEALLNEHGK(su)SVAGQR_	-0.76674	3	757.057		cytosol	response to abiotic stimulus; single-organism process; response to absence of light; response to stimulus; cellular metabolic process; organic substance metabolic process; metabolic process; cellular amino acid metabolic process; regulation of nitrogen compound metabolic process; response to cadmium ion; response to radiation; response to inorganic substance; response to light intensity; cellular…	organelle; intracellular membrane-bounded organelle; intracellular organelle; cell part; intracellular; cytoplasm; intracellular part; membrane-bounded organelle; cell; mitochondrion; cytoplasmic part;	ATP binding; nucleoside phosphate binding; oxidoreductase activity, acting on the CH-NH2 group of donors, NAD or NADP as acceptor; nucleoside binding; ion binding; copper ion binding; nucleotide binding; zinc ion binding; oxidoreductase activity; organic cyclic compound binding; heterocyclic compound binding; ribonucleoside binding; carbohydrate derivative binding; transition metal ion binding; c…	K00261	GLUD1_2; glutamate dehydrogenase (NAD(P)+) [EC:1.4.1.3]	sly00910 Nitrogen metabolism - Solanum lycopersicum (tomato); sly00330 Arginine and proline metabolism - Solanum lycopersicum (tomato); sly00250 Alanine, aspartate and glutamate metabolism - Solanum lycopersicum (tomato); sly01100 Metabolic pathways - Solanum lycopersicum (tomato);	IPR006096; IPR016040; IPR006097;	Glutamate/phenylalanine/leucine/valine dehydrogenase, C-terminal; NAD(P)-binding domain; Glutamate/phenylalanine/leucine/valine dehydrogenase, dimerisation domain;
K4D338	400	K	metE; 5-methyltetrahydropteroyltriglutamate--homocysteine methyltransferase [EC:2.1.1.14]	58.693	_VTNEAVQK(su)ASAALQGSDHR_	1.0421	3	694.679	.......A..K..........	cytosol	sulfur amino acid biosynthetic process; organic acid biosynthetic process; response to abiotic stimulus; aspartate family amino acid metabolic process; single-organism process; biosynthetic process; response to stimulus; organonitrogen compound biosynthetic process; cellular metabolic process; sulfur amino acid metabolic process; sulfur compound biosynthetic process; methionine biosynthetic proce…	membrane; organelle membrane; chloroplast part; cell junction; cell periphery; cytoplasm; intracellular part; cell-cell junction; cell; symplast; organelle part; chloroplast envelope; plasmodesma; intracellular; cell part; microbody; membrane-bounded organelle; plastid; intracellular organelle; apoplast; bounding membrane of organelle; plastid envelope; peroxisome; intracellular organelle part; o…	5-methyltetrahydropteroyltri-L-glutamate-dependent methyltransferase activity; methyltransferase activity; transition metal ion binding; catalytic activity; binding; ion binding; S-methyltransferase activity; 5-methyltetrahydrofolate-dependent methyltransferase activity; cation binding; metal ion binding; transferase activity, transferring one-carbon groups; methionine synthase activity; copper i…	K00549	metE; 5-methyltetrahydropteroyltriglutamate--homocysteine methyltransferase [EC:2.1.1.14]	sly00450 Selenocompound metabolism - Solanum lycopersicum (tomato); sly01110 Biosynthesis of secondary metabolites - Solanum lycopersicum (tomato); sly00270 Cysteine and methionine metabolism - Solanum lycopersicum (tomato); sly01230 Biosynthesis of amino acids - Solanum lycopersicum (tomato); sly01100 Metabolic pathways - Solanum lycopersicum (tomato);	IPR013215; IPR002629;	Cobalamin-independent methionine synthase MetE, N-terminal; Cobalamin-independent methionine synthase MetE, C-terminal/archaeal;
K4D489	301	K	Uncharacterized protein	77.744	_M(ox)EK(su)FYWAPTR_	0.74986	2	722.832	..........K......R...	chloroplast			ATP binding; nucleoside phosphate binding; nucleoside binding; ion binding; nucleotide binding; organic cyclic compound binding; heterocyclic compound binding; ribonucleoside binding; carbohydrate derivative binding; ribonucleotide binding; binding; purine ribonucleoside binding; anion binding; purine ribonucleotide binding; adenyl ribonucleotide binding; adenyl nucleotide binding; purine nucleos…				IPR003959; IPR027417;	ATPase, AAA-type, core; P-loop containing nucleoside triphosphate hydrolase;
K4D4M0	10	K	Peptidyl-prolyl cis-trans isomerase	75.566	_DKTPK(su)TAENFR_	-0.82677	3	469.569		cytosol	cellular protein metabolic process; protein peptidyl-prolyl isomerization; peptidyl-proline modification; response to stimulus; primary metabolic process; cellular metabolic process; response to metal ion; organic substance metabolic process; peptidyl-amino acid modification; protein folding; metabolic process; response to chemical; cellular macromolecule metabolic process; response to cadmium io…	organelle; intracellular membrane-bounded organelle; intracellular organelle; cell part; intracellular; cytoplasm; endomembrane system; intracellular part; cell; membrane-bounded organelle; Golgi apparatus; mitochondrion; cytoplasmic part;	peptidyl-prolyl cis-trans isomerase activity; isomerase activity; catalytic activity; cis-trans isomerase activity;				IPR002130; IPR029000;	Cyclophilin-type peptidyl-prolyl cis-trans isomerase domain; Cyclophilin-like domain;
K4D533	589	K	DLAT; pyruvate dehydrogenase E2 component (dihydrolipoamide acetyltransferase) [EC:2.3.1.12]	82.8	_GNK(su)VVEPVVGADGIEKPAVVNK_	-1.724	3	773.757		mitochondria	metabolic process;		transferase activity, transferring acyl groups; catalytic activity; transferase activity;	K00627	DLAT; pyruvate dehydrogenase E2 component (dihydrolipoamide acetyltransferase) [EC:2.3.1.12]	sly00620 Pyruvate metabolism - Solanum lycopersicum (tomato); sly01110 Biosynthesis of secondary metabolites - Solanum lycopersicum (tomato); sly01130 Biosynthesis of antibiotics - Solanum lycopersicum (tomato); sly01200 Carbon metabolism - Solanum lycopersicum (tomato); sly00010 Glycolysis / Gluconeogenesis - Solanum lycopersicum (tomato); sly01100 Metabolic pathways - Solanum lycopersicum (toma…	IPR004167; IPR001078; IPR011053; IPR000089; IPR023213;	E3-binding domain; 2-oxoacid dehydrogenase acyltransferase, catalytic domain; Single hybrid motif; Biotin/lipoyl attachment; Chloramphenicol acetyltransferase-like domain;
K4D5T1	103	K	Uncharacterized protein	75.589	_FVDLSNK(su)PDWFLK_	0.14927	2	854.933	...K......K..........	chloroplast	metabolic process; cellular macromolecule metabolic process; cellular protein metabolic process; cellular protein modification process; macromolecule metabolic process; protein metabolic process; protein modification process; macromolecule modification; primary metabolic process; cellular metabolic process; cellular process; organic substance metabolic process; protein glutathionylation;	intracellular organelle; chloroplast part; plastid envelope; organelle envelope; intracellular organelle part; cytoplasm; plastid part; intracellular part; cell; organelle part; chloroplast envelope; chloroplast; intracellular membrane-bounded organelle; organelle; intracellular; cell part; envelope; membrane-bounded organelle; plastid; cytoplasmic part;	protein binding; binding;				IPR010987; IPR004045; IPR012336;	Glutathione S-transferase, C-terminal-like; Glutathione S-transferase, N-terminal; Thioredoxin-like fold;
K4D601	409	K	UGP2; UTP--glucose-1-phosphate uridylyltransferase [EC:2.7.7.9]	91.355	_SNPSNPSIELGPEFK(su)K_	2.7854	2	922.457		cytosol	metabolic process;		nucleotidyltransferase activity; uridylyltransferase activity; catalytic activity; transferase activity; transferase activity, transferring phosphorus-containing groups;	K00963	UGP2; UTP--glucose-1-phosphate uridylyltransferase [EC:2.7.7.9]	sly01110 Biosynthesis of secondary metabolites - Solanum lycopersicum (tomato); sly00500 Starch and sucrose metabolism - Solanum lycopersicum (tomato); sly01130 Biosynthesis of antibiotics - Solanum lycopersicum (tomato); sly00040 Pentose and glucuronate interconversions - Solanum lycopersicum (tomato); sly00052 Galactose metabolism - Solanum lycopersicum (tomato); sly01100 Metabolic pathways - S…	IPR029044;	Nucleotide-diphospho-sugar transferases;
K4D601	410	K	UGP2; UTP--glucose-1-phosphate uridylyltransferase [EC:2.7.7.9]	77.923	_K(su)VANFLGR_	-0.078772	2	502.78	..........K......R...	cytosol	metabolic process;		nucleotidyltransferase activity; uridylyltransferase activity; catalytic activity; transferase activity; transferase activity, transferring phosphorus-containing groups;	K00963	UGP2; UTP--glucose-1-phosphate uridylyltransferase [EC:2.7.7.9]	sly01110 Biosynthesis of secondary metabolites - Solanum lycopersicum (tomato); sly00500 Starch and sucrose metabolism - Solanum lycopersicum (tomato); sly01130 Biosynthesis of antibiotics - Solanum lycopersicum (tomato); sly00040 Pentose and glucuronate interconversions - Solanum lycopersicum (tomato); sly00052 Galactose metabolism - Solanum lycopersicum (tomato); sly01100 Metabolic pathways - S…	IPR029044;	Nucleotide-diphospho-sugar transferases;
K4D7U6	106	K	Uncharacterized protein	59.35	_LLFDGMSK(su)R_	-0.13323	2	583.797	.A........K..........	cytosol
K4D7X4	142	K	ATPase, F1 complex alpha/beta subunit, N-terminal domain; P-loop containing nucleoside triphosphate hydrolase; ATP synthase subunit alpha-like domain;	81.565	_K(su)SVHEPMQTGLK_	-0.62592	2	727.869	..K.......K..........	cytosol	nucleoside metabolic process; purine nucleoside metabolic process; cellular aromatic compound metabolic process; purine ribonucleoside monophosphate metabolic process; ribonucleotide metabolic process; nucleotide metabolic process; single-organism process; cellular metabolic process; phosphate-containing compound metabolic process; establishment of localization; organic substance metabolic proces…	membrane; chloroplast part; organelle membrane; cytoplasm; intracellular part; cell; chloroplast envelope; organelle part; non-membrane-bounded organelle; membrane-enclosed lumen; intracellular organelle lumen; cell part; intracellular; membrane-bounded organelle; plastid; organelle lumen; intracellular organelle; bounding membrane of organelle; intracellular non-membrane-bounded organelle; plast…	organic cyclic compound binding; heterocyclic compound binding; RNA binding; poly-pyrimidine tract binding; transition metal ion binding; binding; ion binding; nucleic acid binding; cation binding; metal ion binding; poly(U) RNA binding; zinc ion binding; single-stranded RNA binding;				IPR004100; IPR027417; IPR023366;	ATPase, F1 complex alpha/beta subunit, N-terminal domain; P-loop containing nucleoside triphosphate hydrolase; ATP synthase subunit alpha-like domain;
K4D930	243	K	Mitochondrial carrier domain;	108.35	_TLK(su)SDGIAGLYR_	0.54528	2	697.37		chloroplast	transport; transmembrane transport; single-organism localization; single-organism cellular process; single-organism process; localization; cellular process; single-organism transport; establishment of localization;	membrane; chloroplast part; external encapsulating structure; organelle membrane; cell periphery; cytoplasm; intrinsic component of membrane; intracellular part; cell; chloroplast envelope; organelle part; non-membrane-bounded organelle; mitochondrial envelope; membrane-enclosed lumen; intracellular organelle lumen; membrane part; cell part; intracellular; organelle inner membrane; membrane-bound…	active transmembrane transporter activity; secondary active transmembrane transporter activity; purine nucleotide transmembrane transporter activity; carbohydrate derivative transporter activity; ion transmembrane transporter activity; ion binding; adenine nucleotide transmembrane transporter activity; anion:anion antiporter activity; substrate-specific transporter activity; ATP:ADP antiporter ac…	K05863			IPR023395;	Mitochondrial carrier domain;
K4D930	325	K	Mitochondrial carrier domain;	73.435	_MMM(ox)TSGEAVK(su)YK_	-1.0333	2	746.33	........A.K..........	chloroplast	transport; transmembrane transport; single-organism localization; single-organism cellular process; single-organism process; localization; cellular process; single-organism transport; establishment of localization;	membrane; chloroplast part; external encapsulating structure; organelle membrane; cell periphery; cytoplasm; intrinsic component of membrane; intracellular part; cell; chloroplast envelope; organelle part; non-membrane-bounded organelle; mitochondrial envelope; membrane-enclosed lumen; intracellular organelle lumen; membrane part; cell part; intracellular; organelle inner membrane; membrane-bound…	active transmembrane transporter activity; secondary active transmembrane transporter activity; purine nucleotide transmembrane transporter activity; carbohydrate derivative transporter activity; ion transmembrane transporter activity; ion binding; adenine nucleotide transmembrane transporter activity; anion:anion antiporter activity; substrate-specific transporter activity; ATP:ADP antiporter ac…	K05863			IPR023395;	Mitochondrial carrier domain;
K4D930	338	K	Mitochondrial carrier domain;	68.481	_SSLDAFSQIVK(su)NEGPK_	-0.30107	2	910.457		chloroplast	transport; transmembrane transport; single-organism localization; single-organism cellular process; single-organism process; localization; cellular process; single-organism transport; establishment of localization;	membrane; chloroplast part; external encapsulating structure; organelle membrane; cell periphery; cytoplasm; intrinsic component of membrane; intracellular part; cell; chloroplast envelope; organelle part; non-membrane-bounded organelle; mitochondrial envelope; membrane-enclosed lumen; intracellular organelle lumen; membrane part; cell part; intracellular; organelle inner membrane; membrane-bound…	active transmembrane transporter activity; secondary active transmembrane transporter activity; purine nucleotide transmembrane transporter activity; carbohydrate derivative transporter activity; ion transmembrane transporter activity; ion binding; adenine nucleotide transmembrane transporter activity; anion:anion antiporter activity; substrate-specific transporter activity; ATP:ADP antiporter ac…	K05863			IPR023395;	Mitochondrial carrier domain;
K4D930	347	K	Mitochondrial carrier domain;	77.062	_SLFK(su)GAGANILR_	-0.9353	2	673.875		chloroplast	transport; transmembrane transport; single-organism localization; single-organism cellular process; single-organism process; localization; cellular process; single-organism transport; establishment of localization;	membrane; chloroplast part; external encapsulating structure; organelle membrane; cell periphery; cytoplasm; intrinsic component of membrane; intracellular part; cell; chloroplast envelope; organelle part; non-membrane-bounded organelle; mitochondrial envelope; membrane-enclosed lumen; intracellular organelle lumen; membrane part; cell part; intracellular; organelle inner membrane; membrane-bound…	active transmembrane transporter activity; secondary active transmembrane transporter activity; purine nucleotide transmembrane transporter activity; carbohydrate derivative transporter activity; ion transmembrane transporter activity; ion binding; adenine nucleotide transmembrane transporter activity; anion:anion antiporter activity; substrate-specific transporter activity; ATP:ADP antiporter ac…	K05863			IPR023395;	Mitochondrial carrier domain;
K4D9L5	506	K	HSPA1_8; heat shock 70kDa protein 1/8	117.01	_NK(su)ITITNDK_	1.4414	2	573.804	...K......K..........	cytosol	response to stress; response to abiotic stimulus; response to external biotic stimulus; response to stimulus; response to other organism; multi-organism process; response to metal ion; response to biotic stimulus; response to external stimulus; response to chemical; response to heat; response to temperature stimulus; response to cadmium ion; response to inorganic substance; response to virus; res…	membrane; intracellular organelle; external encapsulating structure; cell periphery; cytoplasm; endomembrane system; intracellular part; cell; cytosol; plasma membrane; intracellular membrane-bounded organelle; organelle; cell part; intracellular; cell wall; membrane-bounded organelle; Golgi apparatus; cytoplasmic part;	ATP binding; nucleoside phosphate binding; nucleoside binding; ion binding; nucleotide binding; organic cyclic compound binding; heterocyclic compound binding; ribonucleoside binding; carbohydrate derivative binding; ribonucleotide binding; binding; purine ribonucleoside binding; anion binding; purine ribonucleotide binding; adenyl ribonucleotide binding; adenyl nucleotide binding; purine nucleos…	K03283	HSPA1_8; heat shock 70kDa protein 1/8	sly03040 Spliceosome - Solanum lycopersicum (tomato); sly04144 Endocytosis - Solanum lycopersicum (tomato); sly04141 Protein processing in endoplasmic reticulum - Solanum lycopersicum (tomato);	IPR029048; IPR029047;	Heat shock protein 70kD, C-terminal domain; Heat shock protein 70kD, peptide-binding domain;
K4DA09	34	K	Uncharacterized protein	85.862	_AAENVYIK(su)K_	0.18067	2	568.303	..K.......K..........	chloroplast		membrane; organelle membrane; cytoplasm; respiratory chain complex I; macromolecular complex; intracellular part; mitochondrial respiratory chain complex I; mitochondrial membrane part; cell; organelle part; non-membrane-bounded organelle; mitochondrial envelope; membrane-enclosed lumen; catalytic complex; intracellular organelle lumen; membrane part; cell part; intracellular; organelle inner mem…	cation binding; metal ion binding; copper ion binding; transition metal ion binding; binding; ion binding;
K4DA09	43	K	Uncharacterized protein	87.476	_EKLEK(su)LAR_	-0.91482	2	543.811	..K.......K..........	chloroplast		membrane; organelle membrane; cytoplasm; respiratory chain complex I; macromolecular complex; intracellular part; mitochondrial respiratory chain complex I; mitochondrial membrane part; cell; organelle part; non-membrane-bounded organelle; mitochondrial envelope; membrane-enclosed lumen; catalytic complex; intracellular organelle lumen; membrane part; cell part; intracellular; organelle inner mem…	cation binding; metal ion binding; copper ion binding; transition metal ion binding; binding; ion binding;
K4DAV2	7	K	ATPeF0D; F-type H+-transporting ATPase subunit d	96.668	_K(su)IADVTFK_	-0.4035	2	511.282		nuclear	nucleoside metabolic process; purine nucleoside metabolic process; purine ribonucleoside monophosphate metabolic process; nucleotide metabolic process; single-organism process; purine ribonucleoside biosynthetic process; nucleoside biosynthetic process; biosynthetic process; ribonucleoside monophosphate biosynthetic process; cellular metabolic process; phosphate-containing compound metabolic proc…	intracellular organelle; membrane; mitochondrial part; organelle membrane; organelle envelope; intracellular organelle part; cytoplasm; macromolecular complex; intracellular part; mitochondrial proton-transporting ATP synthase complex, coupling factor F(o); cell; mitochondrial membrane part; proton-transporting ATP synthase complex; mitochondrion; organelle part; intracellular membrane-bounded or…	ion transmembrane transporter activity; substrate-specific transporter activity; monovalent inorganic cation transmembrane transporter activity; inorganic cation transmembrane transporter activity; hydrogen ion transmembrane transporter activity; cation transmembrane transporter activity; substrate-specific transmembrane transporter activity; transporter activity; transmembrane transporter activi…	K02138	ATPeF0D; F-type H+-transporting ATPase subunit d	sly00190 Oxidative phosphorylation - Solanum lycopersicum (tomato); sly01100 Metabolic pathways - Solanum lycopersicum (tomato);
K4DAV2	14	K	ATPeF0D; F-type H+-transporting ATPase subunit d	113.1	_IADVTFK(su)AGR_	0.66072	2	589.314	..K.......K..........	nuclear	nucleoside metabolic process; purine nucleoside metabolic process; purine ribonucleoside monophosphate metabolic process; nucleotide metabolic process; single-organism process; purine ribonucleoside biosynthetic process; nucleoside biosynthetic process; biosynthetic process; ribonucleoside monophosphate biosynthetic process; cellular metabolic process; phosphate-containing compound metabolic proc…	intracellular organelle; membrane; mitochondrial part; organelle membrane; organelle envelope; intracellular organelle part; cytoplasm; macromolecular complex; intracellular part; mitochondrial proton-transporting ATP synthase complex, coupling factor F(o); cell; mitochondrial membrane part; proton-transporting ATP synthase complex; mitochondrion; organelle part; intracellular membrane-bounded or…	ion transmembrane transporter activity; substrate-specific transporter activity; monovalent inorganic cation transmembrane transporter activity; inorganic cation transmembrane transporter activity; hydrogen ion transmembrane transporter activity; cation transmembrane transporter activity; substrate-specific transmembrane transporter activity; transporter activity; transmembrane transporter activi…	K02138	ATPeF0D; F-type H+-transporting ATPase subunit d	sly00190 Oxidative phosphorylation - Solanum lycopersicum (tomato); sly01100 Metabolic pathways - Solanum lycopersicum (tomato);
K4DAV2	100	K	ATPeF0D; F-type H+-transporting ATPase subunit d	81.676	_FEDTVTPQYK(su)PK_	0.55965	2	776.88		nuclear	nucleoside metabolic process; purine nucleoside metabolic process; purine ribonucleoside monophosphate metabolic process; nucleotide metabolic process; single-organism process; purine ribonucleoside biosynthetic process; nucleoside biosynthetic process; biosynthetic process; ribonucleoside monophosphate biosynthetic process; cellular metabolic process; phosphate-containing compound metabolic proc…	intracellular organelle; membrane; mitochondrial part; organelle membrane; organelle envelope; intracellular organelle part; cytoplasm; macromolecular complex; intracellular part; mitochondrial proton-transporting ATP synthase complex, coupling factor F(o); cell; mitochondrial membrane part; proton-transporting ATP synthase complex; mitochondrion; organelle part; intracellular membrane-bounded or…	ion transmembrane transporter activity; substrate-specific transporter activity; monovalent inorganic cation transmembrane transporter activity; inorganic cation transmembrane transporter activity; hydrogen ion transmembrane transporter activity; cation transmembrane transporter activity; substrate-specific transmembrane transporter activity; transporter activity; transmembrane transporter activi…	K02138	ATPeF0D; F-type H+-transporting ATPase subunit d	sly00190 Oxidative phosphorylation - Solanum lycopersicum (tomato); sly01100 Metabolic pathways - Solanum lycopersicum (tomato);
K4DAV2	126	K	ATPeF0D; F-type H+-transporting ATPase subunit d	76.073	_LEK(su)EVAEVQELK_	1.2318	2	757.901	...K......K..........	nuclear	nucleoside metabolic process; purine nucleoside metabolic process; purine ribonucleoside monophosphate metabolic process; nucleotide metabolic process; single-organism process; purine ribonucleoside biosynthetic process; nucleoside biosynthetic process; biosynthetic process; ribonucleoside monophosphate biosynthetic process; cellular metabolic process; phosphate-containing compound metabolic proc…	intracellular organelle; membrane; mitochondrial part; organelle membrane; organelle envelope; intracellular organelle part; cytoplasm; macromolecular complex; intracellular part; mitochondrial proton-transporting ATP synthase complex, coupling factor F(o); cell; mitochondrial membrane part; proton-transporting ATP synthase complex; mitochondrion; organelle part; intracellular membrane-bounded or…	ion transmembrane transporter activity; substrate-specific transporter activity; monovalent inorganic cation transmembrane transporter activity; inorganic cation transmembrane transporter activity; hydrogen ion transmembrane transporter activity; cation transmembrane transporter activity; substrate-specific transmembrane transporter activity; transporter activity; transmembrane transporter activi…	K02138	ATPeF0D; F-type H+-transporting ATPase subunit d	sly00190 Oxidative phosphorylation - Solanum lycopersicum (tomato); sly01100 Metabolic pathways - Solanum lycopersicum (tomato);
K4DAV2	135	K	ATPeF0D; F-type H+-transporting ATPase subunit d	110.53	_EVAEVQELK(su)K_	-1.7252	2	636.838		nuclear	nucleoside metabolic process; purine nucleoside metabolic process; purine ribonucleoside monophosphate metabolic process; nucleotide metabolic process; single-organism process; purine ribonucleoside biosynthetic process; nucleoside biosynthetic process; biosynthetic process; ribonucleoside monophosphate biosynthetic process; cellular metabolic process; phosphate-containing compound metabolic proc…	intracellular organelle; membrane; mitochondrial part; organelle membrane; organelle envelope; intracellular organelle part; cytoplasm; macromolecular complex; intracellular part; mitochondrial proton-transporting ATP synthase complex, coupling factor F(o); cell; mitochondrial membrane part; proton-transporting ATP synthase complex; mitochondrion; organelle part; intracellular membrane-bounded or…	ion transmembrane transporter activity; substrate-specific transporter activity; monovalent inorganic cation transmembrane transporter activity; inorganic cation transmembrane transporter activity; hydrogen ion transmembrane transporter activity; cation transmembrane transporter activity; substrate-specific transmembrane transporter activity; transporter activity; transmembrane transporter activi…	K02138	ATPeF0D; F-type H+-transporting ATPase subunit d	sly00190 Oxidative phosphorylation - Solanum lycopersicum (tomato); sly01100 Metabolic pathways - Solanum lycopersicum (tomato);
K4DAV2	137	K	ATPeF0D; F-type H+-transporting ATPase subunit d	51.726	_K(su)LSTMTAEEYFAK_	1.3317	2	809.887		nuclear	nucleoside metabolic process; purine nucleoside metabolic process; purine ribonucleoside monophosphate metabolic process; nucleotide metabolic process; single-organism process; purine ribonucleoside biosynthetic process; nucleoside biosynthetic process; biosynthetic process; ribonucleoside monophosphate biosynthetic process; cellular metabolic process; phosphate-containing compound metabolic proc…	intracellular organelle; membrane; mitochondrial part; organelle membrane; organelle envelope; intracellular organelle part; cytoplasm; macromolecular complex; intracellular part; mitochondrial proton-transporting ATP synthase complex, coupling factor F(o); cell; mitochondrial membrane part; proton-transporting ATP synthase complex; mitochondrion; organelle part; intracellular membrane-bounded or…	ion transmembrane transporter activity; substrate-specific transporter activity; monovalent inorganic cation transmembrane transporter activity; inorganic cation transmembrane transporter activity; hydrogen ion transmembrane transporter activity; cation transmembrane transporter activity; substrate-specific transmembrane transporter activity; transporter activity; transmembrane transporter activi…	K02138	ATPeF0D; F-type H+-transporting ATPase subunit d	sly00190 Oxidative phosphorylation - Solanum lycopersicum (tomato); sly01100 Metabolic pathways - Solanum lycopersicum (tomato);
K4DB46	53	K	DLST; 2-oxoglutarate dehydrogenase E2 component (dihydrolipoamide succinyltransferase) [EC:2.3.1.61]	87.083	_FVAK(su)EGDTVEPGFK_	-2.4589	2	812.399	.A........K..........	nuclear	tricarboxylic acid metabolic process; oxidation-reduction process; small molecule metabolic process; single-organism cellular process; tricarboxylic acid cycle; single-organism process; primary metabolic process; cellular respiration; cellular metabolic process; organic substance metabolic process; citrate metabolic process; metabolic process; generation of precursor metabolites and energy; aerob…	catalytic complex; cell part; intracellular; oxidoreductase complex; cytoplasm; macromolecular complex; intracellular part; oxoglutarate dehydrogenase complex; transferase complex; protein complex; cell; tricarboxylic acid cycle enzyme complex; cytoplasmic part; dihydrolipoyl dehydrogenase complex;	S-acyltransferase activity; S-succinyltransferase activity; transferase activity, transferring acyl groups; dihydrolipoyllysine-residue succinyltransferase activity; catalytic activity; succinyltransferase activity; transferase activity; transferase activity, transferring acyl groups other than amino-acyl groups;	K00658	DLST; 2-oxoglutarate dehydrogenase E2 component (dihydrolipoamide succinyltransferase) [EC:2.3.1.61]	sly01110 Biosynthesis of secondary metabolites - Solanum lycopersicum (tomato); sly00310 Lysine degradation - Solanum lycopersicum (tomato); sly01130 Biosynthesis of antibiotics - Solanum lycopersicum (tomato); sly01200 Carbon metabolism - Solanum lycopersicum (tomato); sly01100 Metabolic pathways - Solanum lycopersicum (tomato); sly00020 Citrate cycle (TCA cycle) - Solanum lycopersicum (tomato);	IPR001078; IPR011053; IPR000089; IPR023213;	2-oxoacid dehydrogenase acyltransferase, catalytic domain; Single hybrid motif; Biotin/lipoyl attachment; Chloramphenicol acetyltransferase-like domain;
K4DB46	101	K	DLST; 2-oxoglutarate dehydrogenase E2 component (dihydrolipoamide succinyltransferase) [EC:2.3.1.61]	69.345	_EALKPTSPIQEK(su)K_	0.41927	2	784.93	..K.......K..........	nuclear	tricarboxylic acid metabolic process; oxidation-reduction process; small molecule metabolic process; single-organism cellular process; tricarboxylic acid cycle; single-organism process; primary metabolic process; cellular respiration; cellular metabolic process; organic substance metabolic process; citrate metabolic process; metabolic process; generation of precursor metabolites and energy; aerob…	catalytic complex; cell part; intracellular; oxidoreductase complex; cytoplasm; macromolecular complex; intracellular part; oxoglutarate dehydrogenase complex; transferase complex; protein complex; cell; tricarboxylic acid cycle enzyme complex; cytoplasmic part; dihydrolipoyl dehydrogenase complex;	S-acyltransferase activity; S-succinyltransferase activity; transferase activity, transferring acyl groups; dihydrolipoyllysine-residue succinyltransferase activity; catalytic activity; succinyltransferase activity; transferase activity; transferase activity, transferring acyl groups other than amino-acyl groups;	K00658	DLST; 2-oxoglutarate dehydrogenase E2 component (dihydrolipoamide succinyltransferase) [EC:2.3.1.61]	sly01110 Biosynthesis of secondary metabolites - Solanum lycopersicum (tomato); sly00310 Lysine degradation - Solanum lycopersicum (tomato); sly01130 Biosynthesis of antibiotics - Solanum lycopersicum (tomato); sly01200 Carbon metabolism - Solanum lycopersicum (tomato); sly01100 Metabolic pathways - Solanum lycopersicum (tomato); sly00020 Citrate cycle (TCA cycle) - Solanum lycopersicum (tomato);	IPR001078; IPR011053; IPR000089; IPR023213;	2-oxoacid dehydrogenase acyltransferase, catalytic domain; Single hybrid motif; Biotin/lipoyl attachment; Chloramphenicol acetyltransferase-like domain;
K4DB46	116	K	DLST; 2-oxoglutarate dehydrogenase E2 component (dihydrolipoamide succinyltransferase) [EC:2.3.1.61]	129.29	_SKLEVAPVK(su)ENSK_	0.3133	2	764.914	.......A..K..........	nuclear	tricarboxylic acid metabolic process; oxidation-reduction process; small molecule metabolic process; single-organism cellular process; tricarboxylic acid cycle; single-organism process; primary metabolic process; cellular respiration; cellular metabolic process; organic substance metabolic process; citrate metabolic process; metabolic process; generation of precursor metabolites and energy; aerob…	catalytic complex; cell part; intracellular; oxidoreductase complex; cytoplasm; macromolecular complex; intracellular part; oxoglutarate dehydrogenase complex; transferase complex; protein complex; cell; tricarboxylic acid cycle enzyme complex; cytoplasmic part; dihydrolipoyl dehydrogenase complex;	S-acyltransferase activity; S-succinyltransferase activity; transferase activity, transferring acyl groups; dihydrolipoyllysine-residue succinyltransferase activity; catalytic activity; succinyltransferase activity; transferase activity; transferase activity, transferring acyl groups other than amino-acyl groups;	K00658	DLST; 2-oxoglutarate dehydrogenase E2 component (dihydrolipoamide succinyltransferase) [EC:2.3.1.61]	sly01110 Biosynthesis of secondary metabolites - Solanum lycopersicum (tomato); sly00310 Lysine degradation - Solanum lycopersicum (tomato); sly01130 Biosynthesis of antibiotics - Solanum lycopersicum (tomato); sly01200 Carbon metabolism - Solanum lycopersicum (tomato); sly01100 Metabolic pathways - Solanum lycopersicum (tomato); sly00020 Citrate cycle (TCA cycle) - Solanum lycopersicum (tomato);	IPR001078; IPR011053; IPR000089; IPR023213;	2-oxoacid dehydrogenase acyltransferase, catalytic domain; Single hybrid motif; Biotin/lipoyl attachment; Chloramphenicol acetyltransferase-like domain;
K4DB46	269	K	DLST; 2-oxoglutarate dehydrogenase E2 component (dihydrolipoamide succinyltransferase) [EC:2.3.1.61]	69.598	_TINELAK(su)K_	-0.16226	2	508.785	...K......K..........	nuclear	tricarboxylic acid metabolic process; oxidation-reduction process; small molecule metabolic process; single-organism cellular process; tricarboxylic acid cycle; single-organism process; primary metabolic process; cellular respiration; cellular metabolic process; organic substance metabolic process; citrate metabolic process; metabolic process; generation of precursor metabolites and energy; aerob…	catalytic complex; cell part; intracellular; oxidoreductase complex; cytoplasm; macromolecular complex; intracellular part; oxoglutarate dehydrogenase complex; transferase complex; protein complex; cell; tricarboxylic acid cycle enzyme complex; cytoplasmic part; dihydrolipoyl dehydrogenase complex;	S-acyltransferase activity; S-succinyltransferase activity; transferase activity, transferring acyl groups; dihydrolipoyllysine-residue succinyltransferase activity; catalytic activity; succinyltransferase activity; transferase activity; transferase activity, transferring acyl groups other than amino-acyl groups;	K00658	DLST; 2-oxoglutarate dehydrogenase E2 component (dihydrolipoamide succinyltransferase) [EC:2.3.1.61]	sly01110 Biosynthesis of secondary metabolites - Solanum lycopersicum (tomato); sly00310 Lysine degradation - Solanum lycopersicum (tomato); sly01130 Biosynthesis of antibiotics - Solanum lycopersicum (tomato); sly01200 Carbon metabolism - Solanum lycopersicum (tomato); sly01100 Metabolic pathways - Solanum lycopersicum (tomato); sly00020 Citrate cycle (TCA cycle) - Solanum lycopersicum (tomato);	IPR001078; IPR011053; IPR000089; IPR023213;	2-oxoacid dehydrogenase acyltransferase, catalytic domain; Single hybrid motif; Biotin/lipoyl attachment; Chloramphenicol acetyltransferase-like domain;
K4DBQ4	349	K	MFP2; enoyl-CoA hydratase/3-hydroxyacyl-CoA dehydrogenase [EC:4.2.1.17 1.1.1.35 1.1.1.211]	65.933	_GIK(su)TVEANIR_	-1.4343	2	600.833	..........K......R...	cytosol	oxidation-reduction process; small molecule metabolic process; single-organism cellular process; single-organism process; cellular lipid metabolic process; fatty acid metabolic process; primary metabolic process; cellular metabolic process; organic substance metabolic process; metabolic process; single-organism metabolic process; carboxylic acid metabolic process; monocarboxylic acid metabolic pr…		oxidoreductase activity, acting on CH-OH group of donors; oxidoreductase activity, acting on the CH-OH group of donors, NAD or NADP as acceptor; catalytic activity; binding; protein binding; cofactor binding; 3-hydroxyacyl-CoA dehydrogenase activity; coenzyme binding; oxidoreductase activity;	K10527	MFP2; enoyl-CoA hydratase/3-hydroxyacyl-CoA dehydrogenase [EC:4.2.1.17 1.1.1.35 1.1.1.211]	sly00592 alpha-Linolenic acid metabolism - Solanum lycopersicum (tomato); sly01212 Fatty acid metabolism - Solanum lycopersicum (tomato); sly01100 Metabolic pathways - Solanum lycopersicum (tomato); sly00071 Fatty acid degradation - Solanum lycopersicum (tomato);	IPR013328; IPR029045; IPR008927; IPR016040; IPR006176; IPR006108;	Dehydrogenase, multihelical; ClpP/crotonase-like domain; 6-phosphogluconate dehydrogenase, C-terminal-like; NAD(P)-binding domain; 3-hydroxyacyl-CoA dehydrogenase, NAD binding; 3-hydroxyacyl-CoA dehydrogenase, C-terminal;
K4DBV1	126	K	Peptidase M16, C-terminal domain; Peptidase M16, N-terminal; Metalloenzyme, LuxS/M16 peptidase-like; Peptidase M16 domain;	128.38	_M(ox)AFK(su)STLNR_	-0.50683	2	592.292	........A.K..........	mitochondria	proteolysis; metabolic process; macromolecule metabolic process; protein metabolic process; primary metabolic process; organic substance metabolic process;	membrane; outer membrane; organelle membrane; cytoplasm; macromolecular complex; intrinsic component of membrane; intracellular part; mitochondrial membrane part; cell; organelle part; mitochondrial envelope; membrane-enclosed lumen; catalytic complex; organelle envelope lumen; intracellular organelle lumen; membrane part; mitochondrial respiratory chain complex III; cell part; intracellular; org…	endopeptidase activity; metalloendopeptidase activity; peptidase activity; catalytic activity; binding; ion binding; metal ion binding; cation binding; peptidase activity, acting on L-amino acid peptides; hydrolase activity; metallopeptidase activity;	K01412			IPR007863; IPR011765; IPR011249; IPR011237;	Peptidase M16, C-terminal domain; Peptidase M16, N-terminal; Metalloenzyme, LuxS/M16 peptidase-like; Peptidase M16 domain;
K4DBV1	466	K	Peptidase M16, C-terminal domain; Peptidase M16, N-terminal; Metalloenzyme, LuxS/M16 peptidase-like; Peptidase M16 domain;	93.424	_AIDAVSAK(su)DIASVVQK_	2.4144	2	857.965	..K.......K..........	mitochondria	proteolysis; metabolic process; macromolecule metabolic process; protein metabolic process; primary metabolic process; organic substance metabolic process;	membrane; outer membrane; organelle membrane; cytoplasm; macromolecular complex; intrinsic component of membrane; intracellular part; mitochondrial membrane part; cell; organelle part; mitochondrial envelope; membrane-enclosed lumen; catalytic complex; organelle envelope lumen; intracellular organelle lumen; membrane part; mitochondrial respiratory chain complex III; cell part; intracellular; org…	endopeptidase activity; metalloendopeptidase activity; peptidase activity; catalytic activity; binding; ion binding; metal ion binding; cation binding; peptidase activity, acting on L-amino acid peptides; hydrolase activity; metallopeptidase activity;	K01412			IPR007863; IPR011765; IPR011249; IPR011237;	Peptidase M16, C-terminal domain; Peptidase M16, N-terminal; Metalloenzyme, LuxS/M16 peptidase-like; Peptidase M16 domain;
K4DCI6	370	K	CS; citrate synthase [EC:2.3.3.1]	71.379	_VYK(su)NYDPR_	0.31946	2	577.777		chloroplast	tricarboxylic acid metabolic process; oxidation-reduction process; small molecule metabolic process; single-organism cellular process; tricarboxylic acid cycle; single-organism process; carbohydrate metabolic process; primary metabolic process; cellular respiration; cellular metabolic process; organic substance metabolic process; citrate metabolic process; metabolic process; generation of precurs…		transferase activity, transferring acyl groups; transferase activity, transferring acyl groups, acyl groups converted into alkyl on transfer; catalytic activity; transferase activity;	K01647	CS; citrate synthase [EC:2.3.3.1]	sly01110 Biosynthesis of secondary metabolites - Solanum lycopersicum (tomato); sly00630 Glyoxylate and dicarboxylate metabolism - Solanum lycopersicum (tomato); sly01210 2-Oxocarboxylic acid metabolism - Solanum lycopersicum (tomato); sly01130 Biosynthesis of antibiotics - Solanum lycopersicum (tomato); sly01200 Carbon metabolism - Solanum lycopersicum (tomato); sly01230 Biosynthesis of amino ac…	IPR016142; IPR016141; IPR016143;	Citrate synthase-like, large alpha subdomain; Citrate synthase-like, core; Citrate synthase-like, small alpha subdomain;
K4DCI6	414	K	CS; citrate synthase [EC:2.3.3.1]	61.213	_AALSDEYFVK(su)R_	-2.4327	2	699.849	.A........K..........	chloroplast	tricarboxylic acid metabolic process; oxidation-reduction process; small molecule metabolic process; single-organism cellular process; tricarboxylic acid cycle; single-organism process; carbohydrate metabolic process; primary metabolic process; cellular respiration; cellular metabolic process; organic substance metabolic process; citrate metabolic process; metabolic process; generation of precurs…		transferase activity, transferring acyl groups; transferase activity, transferring acyl groups, acyl groups converted into alkyl on transfer; catalytic activity; transferase activity;	K01647	CS; citrate synthase [EC:2.3.3.1]	sly01110 Biosynthesis of secondary metabolites - Solanum lycopersicum (tomato); sly00630 Glyoxylate and dicarboxylate metabolism - Solanum lycopersicum (tomato); sly01210 2-Oxocarboxylic acid metabolism - Solanum lycopersicum (tomato); sly01130 Biosynthesis of antibiotics - Solanum lycopersicum (tomato); sly01200 Carbon metabolism - Solanum lycopersicum (tomato); sly01230 Biosynthesis of amino ac…	IPR016142; IPR016141; IPR016143;	Citrate synthase-like, large alpha subdomain; Citrate synthase-like, core; Citrate synthase-like, small alpha subdomain;
K4DEQ3	314	K	Uncharacterized protein	62.088	_NSISEVQEK(su)FGR_	1.227	2	747.365		endoplasmic reticulum	biosynthetic process; metabolic process;		strictosidine synthase activity; lyase activity; carbon-nitrogen lyase activity; amine-lyase activity; catalytic activity;				IPR018119; IPR011042;	Strictosidine synthase, conserved region; Six-bladed beta-propeller, TolB-like;
K4DFB6	135	K	psaH; photosystem I subunit VI	68.626	_GPQLPPK(su)LGPR_	1.1401	2	630.359		chloroplast	metabolic process; cellular metabolic process; cellular process; photosynthesis;	membrane; chloroplast part; chloroplast thylakoid; cytoplasm; macromolecular complex; intracellular part; cell; organelle part; photosystem I reaction center; membrane part; cell part; intracellular; membrane-bounded organelle; plastid; intracellular organelle; intracellular organelle part; plastid part; plastid stroma; chloroplast; photosynthetic membrane; intracellular membrane-bounded organell…		K02695	psaH; photosystem I subunit VI	sly00195 Photosynthesis - Solanum lycopersicum (tomato); sly01100 Metabolic pathways - Solanum lycopersicum (tomato);	IPR029027; IPR023833;	Single alpha-helix domain; Signal peptide, camelysin;
K4DFB8	214	K	ACSF3; malonyl-CoA/methylmalonyl-CoA synthetase [EC:6.2.1.-]	70.089	_TNADIMK(su)FGGYK_	3.1103	2	722.842		chloroplast	dicarboxylic acid metabolic process; single-organism catabolic process; small molecule metabolic process; single-organism cellular process; single-organism process; small molecule catabolic process; cellular metabolic process; organic substance metabolic process; carboxylic acid catabolic process; organic substance catabolic process; metabolic process; dicarboxylic acid catabolic process; malonat…	membrane; cell part; intracellular; cytoplasm; intracellular part; cytosol; cell; cytoplasmic part;	ligase activity, forming carbon-sulfur bonds; malonyl-CoA synthetase activity; catalytic activity; ligase activity; acid-thiol ligase activity;	K18660	ACSF3; malonyl-CoA/methylmalonyl-CoA synthetase [EC:6.2.1.-]	sly00280 Valine, leucine and isoleucine degradation - Solanum lycopersicum (tomato);	IPR025110; IPR000873;	AMP-binding enzyme C-terminal domain; AMP-dependent synthetase/ligase;
K4DH15	130	K	GST; glutathione S-transferase [EC:2.5.1.18]	82.287	_LK(su)QDENLIR_	0.18956	2	614.83	..........K......R...	chloroplast	response to water deprivation; response to acid chemical; response to chemical; response to stress; response to water; response to abiotic stimulus; response to oxygen-containing compound; response to cadmium ion; response to inorganic substance; response to stimulus; response to metal ion;	membrane; intracellular organelle; apoplast; external encapsulating structure; cell periphery; cytoplasm; intracellular part; cell; extracellular region; plasma membrane; chloroplast; intracellular membrane-bounded organelle; organelle; intracellular; cell part; vacuole; cell wall; membrane-bounded organelle; plastid; cytoplasmic part;	modified amino acid binding; transition metal ion binding; peptide binding; binding; ion binding; metal ion binding; cation binding; anion binding; protein binding; amide binding; glutathione binding; copper ion binding; oligopeptide binding; sulfur compound binding;	K00799	GST; glutathione S-transferase [EC:2.5.1.18]	sly00480 Glutathione metabolism - Solanum lycopersicum (tomato);	IPR004046; IPR010987; IPR004045; IPR012336;	Glutathione S-transferase, C-terminal; Glutathione S-transferase, C-terminal-like; Glutathione S-transferase, N-terminal; Thioredoxin-like fold;
K4DH15	152	K	GST; glutathione S-transferase [EC:2.5.1.18]	78.149	_VLDVYEK(su)R_	-2.2784	2	561.295	..K.......K..........	chloroplast	response to water deprivation; response to acid chemical; response to chemical; response to stress; response to water; response to abiotic stimulus; response to oxygen-containing compound; response to cadmium ion; response to inorganic substance; response to stimulus; response to metal ion;	membrane; intracellular organelle; apoplast; external encapsulating structure; cell periphery; cytoplasm; intracellular part; cell; extracellular region; plasma membrane; chloroplast; intracellular membrane-bounded organelle; organelle; intracellular; cell part; vacuole; cell wall; membrane-bounded organelle; plastid; cytoplasmic part;	modified amino acid binding; transition metal ion binding; peptide binding; binding; ion binding; metal ion binding; cation binding; anion binding; protein binding; amide binding; glutathione binding; copper ion binding; oligopeptide binding; sulfur compound binding;	K00799	GST; glutathione S-transferase [EC:2.5.1.18]	sly00480 Glutathione metabolism - Solanum lycopersicum (tomato);	IPR004046; IPR010987; IPR004045; IPR012336;	Glutathione S-transferase, C-terminal; Glutathione S-transferase, C-terminal-like; Glutathione S-transferase, N-terminal; Thioredoxin-like fold;
K4DH36	158	K	GAPA; glyceraldehyde-3-phosphate dehydrogenase (NADP+) (phosphorylating) [EC:1.2.1.13]	81.642	_NIK(su)VVSSR_	-0.92023	2	501.783		chloroplast	glucose metabolic process; single-organism carbohydrate metabolic process; metabolic process; oxidation-reduction process; single-organism metabolic process; monosaccharide metabolic process; single-organism process; primary metabolic process; carbohydrate metabolic process; organic substance metabolic process; hexose metabolic process;		organic cyclic compound binding; heterocyclic compound binding; oxidoreductase activity, acting on the aldehyde or oxo group of donors, NAD or NADP as acceptor; nucleoside phosphate binding; NAD binding; catalytic activity; binding; oxidoreductase activity, acting on the aldehyde or oxo group of donors; NADP binding; nucleotide binding; cofactor binding; small molecule binding; coenzyme binding; …	K05298	GAPA; glyceraldehyde-3-phosphate dehydrogenase (NADP+) (phosphorylating) [EC:1.2.1.13]	sly01200 Carbon metabolism - Solanum lycopersicum (tomato); sly00710 Carbon fixation in photosynthetic organisms - Solanum lycopersicum (tomato); sly01100 Metabolic pathways - Solanum lycopersicum (tomato);	IPR020829; IPR016040; IPR003823; IPR020828;	Glyceraldehyde 3-phosphate dehydrogenase, catalytic domain; NAD(P)-binding domain; Domain of unknown function CP12; Glyceraldehyde 3-phosphate dehydrogenase, NAD(P) binding domain;
O65819	16	K	Histone H2B	128.36	_TPVAEK(su)APAEK_	-1.4919	2	620.825	........A.K..........	nuclear	cellular component biogenesis; cellular component organization; nucleosome organization; cellular macromolecular complex assembly; chromatin assembly or disassembly; protein complex subunit organization; macromolecular complex subunit organization; protein-DNA complex assembly; DNA packaging; nucleosome assembly; chromosome organization; cellular component assembly; macromolecular complex assembl…	intracellular organelle; intracellular non-membrane-bounded organelle; intracellular organelle part; macromolecular complex; intracellular part; cell; organelle part; DNA bending complex; chromosomal part; nucleosome; non-membrane-bounded organelle; intracellular membrane-bounded organelle; organelle; nucleus; chromatin; intracellular; cell part; chromosome; protein complex; membrane-bounded orga…	organic cyclic compound binding; heterocyclic compound binding; DNA binding; protein heterodimerization activity; binding; protein dimerization activity; nucleic acid binding; protein binding;	K11252			IPR009072; IPR007125;	Histone-fold; Histone core;
O82575	27	K	Abscisic stress-ripening protein 1	72.797	_DKAEEGPVDYEK(su)EIK_	-1.4434	3	617.295	.A........K..........	mitochondria	response to stress; response to stimulus;
P05116	293	K	E1.14.17.4; aminocyclopropanecarboxylate oxidase [EC:1.14.17.4]	92.838	_LYAGLK(su)FQAK_	-1.7786	2	619.843	.......A..K..........	cytosol	single-multicellular organism process; developmental maturation; olefin biosynthetic process; ethylene metabolic process; reproductive process; ethylene biosynthetic process; cellular alkene metabolic process; single-organism process; biosynthetic process; cellular metabolic process; organic substance metabolic process; fruit ripening; metabolic process; single organism reproductive process; mult…		vitamin binding; L-ascorbic acid binding; ion binding; organic acid binding; oxidoreductase activity, acting on paired donors, with incorporation or reduction of molecular oxygen; 1-aminocyclopropane-1-carboxylate oxidase activity; oxidoreductase activity, acting on paired donors, with incorporation or reduction of molecular oxygen, 2-oxoglutarate as one donor, and incorporation of one atom each …	K05933	E1.14.17.4; aminocyclopropanecarboxylate oxidase [EC:1.14.17.4]	sly01110 Biosynthesis of secondary metabolites - Solanum lycopersicum (tomato); sly00270 Cysteine and methionine metabolism - Solanum lycopersicum (tomato); sly01100 Metabolic pathways - Solanum lycopersicum (tomato);	IPR027443; IPR005123; IPR026992;	Isopenicillin N synthase-like; Oxoglutarate/iron-dependent dioxygenase; Non-haem dioxygenase N-terminal domain;
P07179	114	K	rbcS; ribulose-bisphosphate carboxylase small chain [EC:4.1.1.39]	104.41	_ENNK(su)SPGYYDGR_	0.30532	2	750.323		chloroplast	carbohydrate biosynthetic process; response to blue light; single-organism biosynthetic process; response to light stimulus; response to abiotic stimulus; photosynthesis, dark reaction; single-organism process; biosynthetic process; response to far red light; primary metabolic process; carbohydrate metabolic process; response to stimulus; organic substance biosynthetic process; cellular metabolic…	intracellular organelle; apoplast; chloroplast part; plastid envelope; organelle envelope; intracellular organelle part; cytoplasm; plastid part; intracellular part; cell; extracellular region; organelle part; chloroplast envelope; chloroplast; organelle; intracellular membrane-bounded organelle; intracellular; cell part; envelope; thylakoid; membrane-bounded organelle; plastid; cytoplasmic part;	catalytic activity; carbon-carbon lyase activity; ribulose-bisphosphate carboxylase activity; carboxy-lyase activity; lyase activity; monooxygenase activity; oxidoreductase activity;	K01602	rbcS; ribulose-bisphosphate carboxylase small chain [EC:4.1.1.39]	sly00630 Glyoxylate and dicarboxylate metabolism - Solanum lycopersicum (tomato); sly01200 Carbon metabolism - Solanum lycopersicum (tomato); sly00710 Carbon fixation in photosynthetic organisms - Solanum lycopersicum (tomato); sly01100 Metabolic pathways - Solanum lycopersicum (tomato);	IPR024680; IPR000894;	Ribulose-1,5-bisphosphate carboxylase small subunit, N-terminal; Ribulose bisphosphate carboxylase small chain, domain;
P07180	114	K	rbcS; ribulose-bisphosphate carboxylase small chain [EC:4.1.1.39]	114.24	_ENHK(su)SPGYYDGR_	-0.008072	3	508.223		chloroplast	cellular component biogenesis; carbohydrate biosynthetic process; response to blue light; response to abiotic stimulus; single-organism process; biosynthetic process; chloroplast ribulose bisphosphate carboxylase complex biogenesis; response to stimulus; cellular metabolic process; response to red light; organic substance metabolic process; metabolic process; carbon fixation; response to radiatio…	membrane; chloroplast part; external encapsulating structure; cell periphery; cytoplasm; macromolecular complex; intracellular part; cell; organelle part; chloroplast envelope; non-membrane-bounded organelle; intracellular; cell part; cytosolic part; membrane-bounded organelle; plastid; cytosolic ribosome; intracellular organelle; ribosome; apoplast; intracellular non-membrane-bounded organelle; …	catalytic activity; carbon-carbon lyase activity; ribulose-bisphosphate carboxylase activity; carboxy-lyase activity; lyase activity; monooxygenase activity; oxidoreductase activity;	K01602	rbcS; ribulose-bisphosphate carboxylase small chain [EC:4.1.1.39]	sly00630 Glyoxylate and dicarboxylate metabolism - Solanum lycopersicum (tomato); sly01200 Carbon metabolism - Solanum lycopersicum (tomato); sly00710 Carbon fixation in photosynthetic organisms - Solanum lycopersicum (tomato); sly01100 Metabolic pathways - Solanum lycopersicum (tomato);	IPR024680; IPR000894;	Ribulose-1,5-bisphosphate carboxylase small subunit, N-terminal; Ribulose bisphosphate carboxylase small chain, domain;
P07180	149	K	rbcS; ribulose-bisphosphate carboxylase small chain [EC:4.1.1.39]	99.442	_K(su)AYPQAWVR_	-1.0137	2	609.817	........A.K..........	chloroplast	cellular component biogenesis; carbohydrate biosynthetic process; response to blue light; response to abiotic stimulus; single-organism process; biosynthetic process; chloroplast ribulose bisphosphate carboxylase complex biogenesis; response to stimulus; cellular metabolic process; response to red light; organic substance metabolic process; metabolic process; carbon fixation; response to radiatio…	membrane; chloroplast part; external encapsulating structure; cell periphery; cytoplasm; macromolecular complex; intracellular part; cell; organelle part; chloroplast envelope; non-membrane-bounded organelle; intracellular; cell part; cytosolic part; membrane-bounded organelle; plastid; cytosolic ribosome; intracellular organelle; ribosome; apoplast; intracellular non-membrane-bounded organelle; …	catalytic activity; carbon-carbon lyase activity; ribulose-bisphosphate carboxylase activity; carboxy-lyase activity; lyase activity; monooxygenase activity; oxidoreductase activity;	K01602	rbcS; ribulose-bisphosphate carboxylase small chain [EC:4.1.1.39]	sly00630 Glyoxylate and dicarboxylate metabolism - Solanum lycopersicum (tomato); sly01200 Carbon metabolism - Solanum lycopersicum (tomato); sly00710 Carbon fixation in photosynthetic organisms - Solanum lycopersicum (tomato); sly01100 Metabolic pathways - Solanum lycopersicum (tomato);	IPR024680; IPR000894;	Ribulose-1,5-bisphosphate carboxylase small subunit, N-terminal; Ribulose bisphosphate carboxylase small chain, domain;
P07369	43	K	LHCB1; light-harvesting complex II chlorophyll a/b binding protein 1	63.682	_AK(su)PASSGSPWYGPDR_	0.49956	2	838.389		chloroplast	cellular protein metabolic process; photosynthesis, light reaction; primary metabolic process; cellular metabolic process; organic substance metabolic process; metabolic process; generation of precursor metabolites and energy; protein-chromophore linkage; cellular macromolecule metabolic process; photosynthesis, light harvesting; cellular protein modification process; protein metabolic process; m…	membrane; chloroplast thylakoid membrane; chloroplast part; chloroplast thylakoid; cytoplasm; thylakoid membrane; intrinsic component of membrane; macromolecular complex; intracellular part; cell; organelle part; membrane part; cell part; intracellular; plastid thylakoid membrane; membrane-bounded organelle; plastid; intracellular organelle; photosystem II; intracellular organelle part; plastid p…	organic cyclic compound binding; heterocyclic compound binding; binding; ion binding; cation binding; metal ion binding; tetrapyrrole binding; chlorophyll binding;	K08912	LHCB1; light-harvesting complex II chlorophyll a/b binding protein 1	sly00196 Photosynthesis - antenna proteins - Solanum lycopersicum (tomato); sly01100 Metabolic pathways - Solanum lycopersicum (tomato);	IPR023329;	Chlorophyll a/b binding protein domain;
P12360	85	K	LHCA1; light-harvesting complex I chlorophyll a/b binding protein 1	93.096	_YK(su)ESELIHCR_	-0.40216	3	478.894		chloroplast	cellular protein metabolic process; photosynthesis, light reaction; primary metabolic process; cellular metabolic process; organic substance metabolic process; metabolic process; generation of precursor metabolites and energy; protein-chromophore linkage; cellular macromolecule metabolic process; photosynthesis, light harvesting; cellular protein modification process; macromolecule metabolic proc…	membrane; chloroplast thylakoid membrane; chloroplast part; cytoplasm; chloroplast thylakoid; thylakoid membrane; intrinsic component of membrane; macromolecular complex; intracellular part; cell; organelle part; membrane part; intracellular; cell part; plastid thylakoid membrane; membrane-bounded organelle; plastid; intracellular organelle; photosystem II; intracellular organelle part; plastid p…	organic cyclic compound binding; heterocyclic compound binding; binding; ion binding; cation binding; metal ion binding; tetrapyrrole binding; chlorophyll binding;	K08907	LHCA1; light-harvesting complex I chlorophyll a/b binding protein 1	sly00196 Photosynthesis - antenna proteins - Solanum lycopersicum (tomato);	IPR023329;	Chlorophyll a/b binding protein domain;
P12360	184	K	LHCA1; light-harvesting complex I chlorophyll a/b binding protein 1	79.311	_DPAK(su)FEELK_	-4.0053	2	588.793		chloroplast	cellular protein metabolic process; photosynthesis, light reaction; primary metabolic process; cellular metabolic process; organic substance metabolic process; metabolic process; generation of precursor metabolites and energy; protein-chromophore linkage; cellular macromolecule metabolic process; photosynthesis, light harvesting; cellular protein modification process; macromolecule metabolic proc…	membrane; chloroplast thylakoid membrane; chloroplast part; cytoplasm; chloroplast thylakoid; thylakoid membrane; intrinsic component of membrane; macromolecular complex; intracellular part; cell; organelle part; membrane part; intracellular; cell part; plastid thylakoid membrane; membrane-bounded organelle; plastid; intracellular organelle; photosystem II; intracellular organelle part; plastid p…	organic cyclic compound binding; heterocyclic compound binding; binding; ion binding; cation binding; metal ion binding; tetrapyrrole binding; chlorophyll binding;	K08907	LHCA1; light-harvesting complex I chlorophyll a/b binding protein 1	sly00196 Photosynthesis - antenna proteins - Solanum lycopersicum (tomato);	IPR023329;	Chlorophyll a/b binding protein domain;
P12372	132	K	psaD; photosystem I subunit II	88.596	_K(su)EQCLALGTR_	-1.9863	2	638.322	........A.K..........	chloroplast	metabolic process; cellular metabolic process; cellular process; photosynthesis;	membrane; chloroplast thylakoid membrane; chloroplast part; chloroplast thylakoid; cytoplasm; thylakoid membrane; macromolecular complex; intracellular part; cell; chloroplast envelope; organelle part; photosystem I reaction center; membrane part; cell part; intracellular; plastid thylakoid membrane; membrane-bounded organelle; plastid; intracellular organelle; plastid envelope; organelle envelop…		K02692	psaD; photosystem I subunit II	sly00195 Photosynthesis - Solanum lycopersicum (tomato); sly01100 Metabolic pathways - Solanum lycopersicum (tomato);
P12372	147	K	psaD; photosystem I subunit II	78.516	_YK(su)INYQFYR_	-1.5513	2	697.841	..........K......R...	chloroplast	metabolic process; cellular metabolic process; cellular process; photosynthesis;	membrane; chloroplast thylakoid membrane; chloroplast part; chloroplast thylakoid; cytoplasm; thylakoid membrane; macromolecular complex; intracellular part; cell; chloroplast envelope; organelle part; photosystem I reaction center; membrane part; cell part; intracellular; plastid thylakoid membrane; membrane-bounded organelle; plastid; intracellular organelle; plastid envelope; organelle envelop…		K02692	psaD; photosystem I subunit II	sly00195 Photosynthesis - Solanum lycopersicum (tomato); sly01100 Metabolic pathways - Solanum lycopersicum (tomato);
P14278	42	K	LHCB2; light-harvesting complex II chlorophyll a/b binding protein 2	142.39	_TVK(su)SAPQSIWYGEDRPK_	1.7587	2	1031.52		extracellular	response to blue light; response to light stimulus; response to abiotic stimulus; cellular protein metabolic process; photosynthesis, light reaction; response to far red light; primary metabolic process; response to stimulus; cellular metabolic process; response to red light; organic substance metabolic process; metabolic process; generation of precursor metabolites and energy; protein-chromophor…	membrane; chloroplast thylakoid membrane; organelle membrane; chloroplast part; chloroplast thylakoid; cytoplasm; thylakoid membrane; intrinsic component of membrane; macromolecular complex; intracellular part; cell; chloroplast envelope; organelle part; membrane part; cell part; intracellular; plastid thylakoid membrane; membrane-bounded organelle; plastid; intracellular organelle; bounding memb…	organic cyclic compound binding; heterocyclic compound binding; binding; ion binding; cation binding; metal ion binding; tetrapyrrole binding; chlorophyll binding;	K08913	LHCB2; light-harvesting complex II chlorophyll a/b binding protein 2	sly00196 Photosynthesis - antenna proteins - Solanum lycopersicum (tomato); sly01100 Metabolic pathways - Solanum lycopersicum (tomato);	IPR023329;	Chlorophyll a/b binding protein domain;
P14278	210	K	LHCB2; light-harvesting complex II chlorophyll a/b binding protein 2	51.001	_IYPGGAFDPLGLADDPEAFAELK(su)VK_	-0.36634	3	911.793	.......A..K..........	extracellular	response to blue light; response to light stimulus; response to abiotic stimulus; cellular protein metabolic process; photosynthesis, light reaction; response to far red light; primary metabolic process; response to stimulus; cellular metabolic process; response to red light; organic substance metabolic process; metabolic process; generation of precursor metabolites and energy; protein-chromophor…	membrane; chloroplast thylakoid membrane; organelle membrane; chloroplast part; chloroplast thylakoid; cytoplasm; thylakoid membrane; intrinsic component of membrane; macromolecular complex; intracellular part; cell; chloroplast envelope; organelle part; membrane part; cell part; intracellular; plastid thylakoid membrane; membrane-bounded organelle; plastid; intracellular organelle; bounding memb…	organic cyclic compound binding; heterocyclic compound binding; binding; ion binding; cation binding; metal ion binding; tetrapyrrole binding; chlorophyll binding;	K08913	LHCB2; light-harvesting complex II chlorophyll a/b binding protein 2	sly00196 Photosynthesis - antenna proteins - Solanum lycopersicum (tomato); sly01100 Metabolic pathways - Solanum lycopersicum (tomato);	IPR023329;	Chlorophyll a/b binding protein domain;
P17786	179	K	EEF1A; elongation factor 1-alpha	84.498	_EVSSYLK(su)K_	0.1856	2	527.277	...K......K..........	cytosol	translational elongation; cellular protein metabolic process; biosynthetic process; response to stimulus; primary metabolic process; cellular metabolic process; organic substance biosynthetic process; response to metal ion; cellular biosynthetic process; organic substance metabolic process; metabolic process; response to chemical; cellular macromolecule biosynthetic process; cellular macromolecul…	membrane; organelle membrane; cell periphery; cell junction; cytoplasm; intracellular part; cell-cell junction; cell; symplast; organelle part; non-membrane-bounded organelle; membrane-enclosed lumen; intracellular organelle lumen; plasmodesma; intracellular; cell part; membrane-bounded organelle; plastid; organelle lumen; intracellular organelle; bounding membrane of organelle; intracellular non…	nucleoside phosphate binding; translation elongation factor activity; hydrolase activity, acting on acid anhydrides; hydrolase activity; heterocyclic compound binding; organic cyclic compound binding; pyrophosphatase activity; ribonucleotide binding; catalytic activity; binding; purine ribonucleoside binding; GTPase activity; anion binding; guanyl nucleotide binding; hydrolase activity, acting on…	K03231	EEF1A; elongation factor 1-alpha	sly03013 RNA transport - Solanum lycopersicum (tomato);	IPR004160; IPR004161; IPR027417; IPR009001; IPR000795; IPR009000;	Translation elongation factor EFTu/EF1A, C-terminal; Translation elongation factor EFTu/EF1A, domain 2; P-loop containing nucleoside triphosphate hydrolase; Translation elongation factor EF1A/initiation factor IF2gamma, C-terminal; Elongation factor, GTP-binding domain; Translation protein, beta-barrel domain;
P17786	318	K	EEF1A; elongation factor 1-alpha	93.766	_GYVASNSK(su)DDPAK_	0.22196	2	726.336		cytosol	translational elongation; cellular protein metabolic process; biosynthetic process; response to stimulus; primary metabolic process; cellular metabolic process; organic substance biosynthetic process; response to metal ion; cellular biosynthetic process; organic substance metabolic process; metabolic process; response to chemical; cellular macromolecule biosynthetic process; cellular macromolecul…	membrane; organelle membrane; cell periphery; cell junction; cytoplasm; intracellular part; cell-cell junction; cell; symplast; organelle part; non-membrane-bounded organelle; membrane-enclosed lumen; intracellular organelle lumen; plasmodesma; intracellular; cell part; membrane-bounded organelle; plastid; organelle lumen; intracellular organelle; bounding membrane of organelle; intracellular non…	nucleoside phosphate binding; translation elongation factor activity; hydrolase activity, acting on acid anhydrides; hydrolase activity; heterocyclic compound binding; organic cyclic compound binding; pyrophosphatase activity; ribonucleotide binding; catalytic activity; binding; purine ribonucleoside binding; GTPase activity; anion binding; guanyl nucleotide binding; hydrolase activity, acting on…	K03231	EEF1A; elongation factor 1-alpha	sly03013 RNA transport - Solanum lycopersicum (tomato);	IPR004160; IPR004161; IPR027417; IPR009001; IPR000795; IPR009000;	Translation elongation factor EFTu/EF1A, C-terminal; Translation elongation factor EFTu/EF1A, domain 2; P-loop containing nucleoside triphosphate hydrolase; Translation elongation factor EF1A/initiation factor IF2gamma, C-terminal; Elongation factor, GTP-binding domain; Translation protein, beta-barrel domain;
P17786	427	K	EEF1A; elongation factor 1-alpha	132.24	_QTVAVGVVK(su)NVDK_	0.16729	2	728.904		cytosol	translational elongation; cellular protein metabolic process; biosynthetic process; response to stimulus; primary metabolic process; cellular metabolic process; organic substance biosynthetic process; response to metal ion; cellular biosynthetic process; organic substance metabolic process; metabolic process; response to chemical; cellular macromolecule biosynthetic process; cellular macromolecul…	membrane; organelle membrane; cell periphery; cell junction; cytoplasm; intracellular part; cell-cell junction; cell; symplast; organelle part; non-membrane-bounded organelle; membrane-enclosed lumen; intracellular organelle lumen; plasmodesma; intracellular; cell part; membrane-bounded organelle; plastid; organelle lumen; intracellular organelle; bounding membrane of organelle; intracellular non…	nucleoside phosphate binding; translation elongation factor activity; hydrolase activity, acting on acid anhydrides; hydrolase activity; heterocyclic compound binding; organic cyclic compound binding; pyrophosphatase activity; ribonucleotide binding; catalytic activity; binding; purine ribonucleoside binding; GTPase activity; anion binding; guanyl nucleotide binding; hydrolase activity, acting on…	K03231	EEF1A; elongation factor 1-alpha	sly03013 RNA transport - Solanum lycopersicum (tomato);	IPR004160; IPR004161; IPR027417; IPR009001; IPR000795; IPR009000;	Translation elongation factor EFTu/EF1A, C-terminal; Translation elongation factor EFTu/EF1A, domain 2; P-loop containing nucleoside triphosphate hydrolase; Translation elongation factor EF1A/initiation factor IF2gamma, C-terminal; Elongation factor, GTP-binding domain; Translation protein, beta-barrel domain;
P21568	97	K	Peptidyl-prolyl cis-trans isomerase	114.97	_FNDENFVK(su)K_	1.1163	2	620.796	.A........K..........	cytosol	cellular protein metabolic process; protein peptidyl-prolyl isomerization; peptidyl-proline modification; primary metabolic process; cellular metabolic process; organic substance metabolic process; protein folding; peptidyl-amino acid modification; metabolic process; cellular macromolecule metabolic process; cellular protein modification process; protein metabolic process; macromolecule metabolic…	intracellular part; cell; cell part; intracellular; cytoplasm;	peptidyl-prolyl cis-trans isomerase activity; amide binding; isomerase activity; peptide binding; catalytic activity; cis-trans isomerase activity; binding;	K01802			IPR002130; IPR029000;	Cyclophilin-type peptidyl-prolyl cis-trans isomerase domain; Cyclophilin-like domain;
P24157	289	K	E1.14.17.4; aminocyclopropanecarboxylate oxidase [EC:1.14.17.4]	81.95	_LYAGLK(su)FQPK_	-1.351	2	632.85	.......A..K..........	cytosol	single-multicellular organism process; developmental maturation; olefin biosynthetic process; ethylene metabolic process; reproductive process; ethylene biosynthetic process; cellular alkene metabolic process; single-organism process; biosynthetic process; cellular metabolic process; organic substance metabolic process; fruit ripening; metabolic process; single organism reproductive process; mult…		vitamin binding; L-ascorbic acid binding; ion binding; organic acid binding; oxidoreductase activity, acting on paired donors, with incorporation or reduction of molecular oxygen; 1-aminocyclopropane-1-carboxylate oxidase activity; oxidoreductase activity, acting on paired donors, with incorporation or reduction of molecular oxygen, 2-oxoglutarate as one donor, and incorporation of one atom each …	K05933	E1.14.17.4; aminocyclopropanecarboxylate oxidase [EC:1.14.17.4]	sly01110 Biosynthesis of secondary metabolites - Solanum lycopersicum (tomato); sly00270 Cysteine and methionine metabolism - Solanum lycopersicum (tomato); sly01100 Metabolic pathways - Solanum lycopersicum (tomato);	IPR027443; IPR005123; IPR026992;	Isopenicillin N synthase-like; Oxoglutarate/iron-dependent dioxygenase; Non-haem dioxygenase N-terminal domain;
P25306	214	K	E4.3.1.19; threonine dehydratase [EC:4.3.1.19]	97.94	_ALGGDVVLYGK(su)TFDEAQTHALELSEK_	-0.48977	3	964.482		cytosol	cellular amino acid biosynthetic process; organic acid biosynthetic process; single-organism biosynthetic process; branched-chain amino acid biosynthetic process; small molecule metabolic process; single-organism cellular process; nitrogen compound metabolic process; single-organism process; biosynthetic process; alpha-amino acid metabolic process; organonitrogen compound biosynthetic process; pr…	organelle; intracellular membrane-bounded organelle; intracellular organelle; cell part; intracellular; cytoplasm; intracellular part; membrane-bounded organelle; cell; plastid; cytoplasmic part; chloroplast;	organic cyclic compound binding; heterocyclic compound binding; carbon-nitrogen lyase activity; catalytic activity; ammonia-lyase activity; binding; L-threonine ammonia-lyase activity; ion binding; lyase activity; anion binding; cofactor binding; pyridoxal phosphate binding;	K01754	E4.3.1.19; threonine dehydratase [EC:4.3.1.19]	sly00290 Valine, leucine and isoleucine biosynthesis - Solanum lycopersicum (tomato); sly00260 Glycine, serine and threonine metabolism - Solanum lycopersicum (tomato); sly01110 Biosynthesis of secondary metabolites - Solanum lycopersicum (tomato); sly01130 Biosynthesis of antibiotics - Solanum lycopersicum (tomato); sly01200 Carbon metabolism - Solanum lycopersicum (tomato); sly01230 Biosynthesi…	IPR001721; IPR001926;	ACT-like domain; Tryptophan synthase beta subunit-like PLP-dependent enzyme;
P25306	457	K	E4.3.1.19; threonine dehydratase [EC:4.3.1.19]	104.75	_K(su)NALILYR_	-1.8386	2	545.816	..........K......R...	cytosol	cellular amino acid biosynthetic process; organic acid biosynthetic process; single-organism biosynthetic process; branched-chain amino acid biosynthetic process; small molecule metabolic process; single-organism cellular process; nitrogen compound metabolic process; single-organism process; biosynthetic process; alpha-amino acid metabolic process; organonitrogen compound biosynthetic process; pr…	organelle; intracellular membrane-bounded organelle; intracellular organelle; cell part; intracellular; cytoplasm; intracellular part; membrane-bounded organelle; cell; plastid; cytoplasmic part; chloroplast;	organic cyclic compound binding; heterocyclic compound binding; carbon-nitrogen lyase activity; catalytic activity; ammonia-lyase activity; binding; L-threonine ammonia-lyase activity; ion binding; lyase activity; anion binding; cofactor binding; pyridoxal phosphate binding;	K01754	E4.3.1.19; threonine dehydratase [EC:4.3.1.19]	sly00290 Valine, leucine and isoleucine biosynthesis - Solanum lycopersicum (tomato); sly00260 Glycine, serine and threonine metabolism - Solanum lycopersicum (tomato); sly01110 Biosynthesis of secondary metabolites - Solanum lycopersicum (tomato); sly01130 Biosynthesis of antibiotics - Solanum lycopersicum (tomato); sly01200 Carbon metabolism - Solanum lycopersicum (tomato); sly01230 Biosynthesi…	IPR001721; IPR001926;	ACT-like domain; Tryptophan synthase beta subunit-like PLP-dependent enzyme;
P26300	146	K	ENO; enolase [EC:4.2.1.11]	93.096	_HIADLAGNK(su)K_	1.7453	2	583.812	.......A..K..........	cytosol	single-organism carbohydrate catabolic process; glycolytic process; single-organism catabolic process; small molecule metabolic process; single-organism cellular process; single-organism process; carbohydrate metabolic process; primary metabolic process; cellular metabolic process; organic substance metabolic process; carbohydrate catabolic process; single-organism carbohydrate metabolic process;…	catalytic complex; cell part; intracellular; cytoplasm; macromolecular complex; intracellular part; cytosolic part; cell; cytosol; protein complex; phosphopyruvate hydratase complex; cytoplasmic part;	magnesium ion binding; phosphopyruvate hydratase activity; catalytic activity; binding; ion binding; metal ion binding; cation binding; lyase activity; hydro-lyase activity; carbon-oxygen lyase activity;	K01689	ENO; enolase [EC:4.2.1.11]	sly03018 RNA degradation - Solanum lycopersicum (tomato); sly01110 Biosynthesis of secondary metabolites - Solanum lycopersicum (tomato); sly01130 Biosynthesis of antibiotics - Solanum lycopersicum (tomato); sly01200 Carbon metabolism - Solanum lycopersicum (tomato); sly00010 Glycolysis / Gluconeogenesis - Solanum lycopersicum (tomato); sly01230 Biosynthesis of amino acids - Solanum lycopersicum …	IPR029065; IPR020810; IPR029017; IPR020811;	Enolase C-terminal domain-like; Enolase, C-terminal; Enolase N-terminal domain-like; Enolase, N-terminal;
P26300	238	K	ENO; enolase [EC:4.2.1.11]	95.618	_TAIEK(su)AGYTGK_	-0.47959	2	619.817	.......A..K..........	cytosol	single-organism carbohydrate catabolic process; glycolytic process; single-organism catabolic process; small molecule metabolic process; single-organism cellular process; single-organism process; carbohydrate metabolic process; primary metabolic process; cellular metabolic process; organic substance metabolic process; carbohydrate catabolic process; single-organism carbohydrate metabolic process;…	catalytic complex; cell part; intracellular; cytoplasm; macromolecular complex; intracellular part; cytosolic part; cell; cytosol; protein complex; phosphopyruvate hydratase complex; cytoplasmic part;	magnesium ion binding; phosphopyruvate hydratase activity; catalytic activity; binding; ion binding; metal ion binding; cation binding; lyase activity; hydro-lyase activity; carbon-oxygen lyase activity;	K01689	ENO; enolase [EC:4.2.1.11]	sly03018 RNA degradation - Solanum lycopersicum (tomato); sly01110 Biosynthesis of secondary metabolites - Solanum lycopersicum (tomato); sly01130 Biosynthesis of antibiotics - Solanum lycopersicum (tomato); sly01200 Carbon metabolism - Solanum lycopersicum (tomato); sly00010 Glycolysis / Gluconeogenesis - Solanum lycopersicum (tomato); sly01230 Biosynthesis of amino acids - Solanum lycopersicum …	IPR029065; IPR020810; IPR029017; IPR020811;	Enolase C-terminal domain-like; Enolase, C-terminal; Enolase N-terminal domain-like; Enolase, N-terminal;
P27065	21	K	rbcL; ribulose-bisphosphate carboxylase large chain [EC:4.1.1.39]	69.92	_EYK(su)LTYYTPEYQTK_	-1.2721	2	963.954	...K......K..........	cytosol	carbohydrate biosynthetic process; single-organism biosynthetic process; photosynthesis, dark reaction; single-organism process; biosynthetic process; primary metabolic process; carbohydrate metabolic process; organic substance biosynthetic process; cellular metabolic process; cellular biosynthetic process; organic substance metabolic process; single-organism carbohydrate metabolic process; metab…	organelle; intracellular membrane-bounded organelle; intracellular organelle; cell part; intracellular; cytoplasm; intracellular part; membrane-bounded organelle; cell; plastid; cytoplasmic part; chloroplast;	magnesium ion binding; catalytic activity; carbon-carbon lyase activity; binding; ribulose-bisphosphate carboxylase activity; ion binding; carboxy-lyase activity; lyase activity; metal ion binding; cation binding; monooxygenase activity; oxidoreductase activity;	K01601	rbcL; ribulose-bisphosphate carboxylase large chain [EC:4.1.1.39]	sly00630 Glyoxylate and dicarboxylate metabolism - Solanum lycopersicum (tomato); sly01200 Carbon metabolism - Solanum lycopersicum (tomato); sly00710 Carbon fixation in photosynthetic organisms - Solanum lycopersicum (tomato); sly01100 Metabolic pathways - Solanum lycopersicum (tomato);	IPR000685; IPR017443; IPR017444;	Ribulose bisphosphate carboxylase, large subunit, C-terminal; Ribulose bisphosphate carboxylase, large subunit, ferrodoxin-like N-terminal; Ribulose bisphosphate carboxylase, large subunit, N-terminal;
P27065	146	K	rbcL; ribulose-bisphosphate carboxylase large chain [EC:4.1.1.39]	109.65	_IPPAYVK(su)TFQGPPHGIQVER_	-1.613	3	778.746	.......A..K..........	cytosol	carbohydrate biosynthetic process; single-organism biosynthetic process; photosynthesis, dark reaction; single-organism process; biosynthetic process; primary metabolic process; carbohydrate metabolic process; organic substance biosynthetic process; cellular metabolic process; cellular biosynthetic process; organic substance metabolic process; single-organism carbohydrate metabolic process; metab…	organelle; intracellular membrane-bounded organelle; intracellular organelle; cell part; intracellular; cytoplasm; intracellular part; membrane-bounded organelle; cell; plastid; cytoplasmic part; chloroplast;	magnesium ion binding; catalytic activity; carbon-carbon lyase activity; binding; ribulose-bisphosphate carboxylase activity; ion binding; carboxy-lyase activity; lyase activity; metal ion binding; cation binding; monooxygenase activity; oxidoreductase activity;	K01601	rbcL; ribulose-bisphosphate carboxylase large chain [EC:4.1.1.39]	sly00630 Glyoxylate and dicarboxylate metabolism - Solanum lycopersicum (tomato); sly01200 Carbon metabolism - Solanum lycopersicum (tomato); sly00710 Carbon fixation in photosynthetic organisms - Solanum lycopersicum (tomato); sly01100 Metabolic pathways - Solanum lycopersicum (tomato);	IPR000685; IPR017443; IPR017444;	Ribulose bisphosphate carboxylase, large subunit, C-terminal; Ribulose bisphosphate carboxylase, large subunit, ferrodoxin-like N-terminal; Ribulose bisphosphate carboxylase, large subunit, N-terminal;
P27065	164	K	rbcL; ribulose-bisphosphate carboxylase large chain [EC:4.1.1.39]	95.741	_DKLNK(su)YGR_	-0.44995	2	547.285		cytosol	carbohydrate biosynthetic process; single-organism biosynthetic process; photosynthesis, dark reaction; single-organism process; biosynthetic process; primary metabolic process; carbohydrate metabolic process; organic substance biosynthetic process; cellular metabolic process; cellular biosynthetic process; organic substance metabolic process; single-organism carbohydrate metabolic process; metab…	organelle; intracellular membrane-bounded organelle; intracellular organelle; cell part; intracellular; cytoplasm; intracellular part; membrane-bounded organelle; cell; plastid; cytoplasmic part; chloroplast;	magnesium ion binding; catalytic activity; carbon-carbon lyase activity; binding; ribulose-bisphosphate carboxylase activity; ion binding; carboxy-lyase activity; lyase activity; metal ion binding; cation binding; monooxygenase activity; oxidoreductase activity;	K01601	rbcL; ribulose-bisphosphate carboxylase large chain [EC:4.1.1.39]	sly00630 Glyoxylate and dicarboxylate metabolism - Solanum lycopersicum (tomato); sly01200 Carbon metabolism - Solanum lycopersicum (tomato); sly00710 Carbon fixation in photosynthetic organisms - Solanum lycopersicum (tomato); sly01100 Metabolic pathways - Solanum lycopersicum (tomato);	IPR000685; IPR017443; IPR017444;	Ribulose bisphosphate carboxylase, large subunit, C-terminal; Ribulose bisphosphate carboxylase, large subunit, ferrodoxin-like N-terminal; Ribulose bisphosphate carboxylase, large subunit, N-terminal;
P27065	183	K	rbcL; ribulose-bisphosphate carboxylase large chain [EC:4.1.1.39]	123.86	_LGLSAK(su)NYGR_	0.51676	2	589.812	..K.......K..........	cytosol	carbohydrate biosynthetic process; single-organism biosynthetic process; photosynthesis, dark reaction; single-organism process; biosynthetic process; primary metabolic process; carbohydrate metabolic process; organic substance biosynthetic process; cellular metabolic process; cellular biosynthetic process; organic substance metabolic process; single-organism carbohydrate metabolic process; metab…	organelle; intracellular membrane-bounded organelle; intracellular organelle; cell part; intracellular; cytoplasm; intracellular part; membrane-bounded organelle; cell; plastid; cytoplasmic part; chloroplast;	magnesium ion binding; catalytic activity; carbon-carbon lyase activity; binding; ribulose-bisphosphate carboxylase activity; ion binding; carboxy-lyase activity; lyase activity; metal ion binding; cation binding; monooxygenase activity; oxidoreductase activity;	K01601	rbcL; ribulose-bisphosphate carboxylase large chain [EC:4.1.1.39]	sly00630 Glyoxylate and dicarboxylate metabolism - Solanum lycopersicum (tomato); sly01200 Carbon metabolism - Solanum lycopersicum (tomato); sly00710 Carbon fixation in photosynthetic organisms - Solanum lycopersicum (tomato); sly01100 Metabolic pathways - Solanum lycopersicum (tomato);	IPR000685; IPR017443; IPR017444;	Ribulose bisphosphate carboxylase, large subunit, C-terminal; Ribulose bisphosphate carboxylase, large subunit, ferrodoxin-like N-terminal; Ribulose bisphosphate carboxylase, large subunit, N-terminal;
P27065	252	K	rbcL; ribulose-bisphosphate carboxylase large chain [EC:4.1.1.39]	70.784	_GHYLNATAGTCEEM(ox)IK(su)R_	-0.95105	2	1033.97		cytosol	carbohydrate biosynthetic process; single-organism biosynthetic process; photosynthesis, dark reaction; single-organism process; biosynthetic process; primary metabolic process; carbohydrate metabolic process; organic substance biosynthetic process; cellular metabolic process; cellular biosynthetic process; organic substance metabolic process; single-organism carbohydrate metabolic process; metab…	organelle; intracellular membrane-bounded organelle; intracellular organelle; cell part; intracellular; cytoplasm; intracellular part; membrane-bounded organelle; cell; plastid; cytoplasmic part; chloroplast;	magnesium ion binding; catalytic activity; carbon-carbon lyase activity; binding; ribulose-bisphosphate carboxylase activity; ion binding; carboxy-lyase activity; lyase activity; metal ion binding; cation binding; monooxygenase activity; oxidoreductase activity;	K01601	rbcL; ribulose-bisphosphate carboxylase large chain [EC:4.1.1.39]	sly00630 Glyoxylate and dicarboxylate metabolism - Solanum lycopersicum (tomato); sly01200 Carbon metabolism - Solanum lycopersicum (tomato); sly00710 Carbon fixation in photosynthetic organisms - Solanum lycopersicum (tomato); sly01100 Metabolic pathways - Solanum lycopersicum (tomato);	IPR000685; IPR017443; IPR017444;	Ribulose bisphosphate carboxylase, large subunit, C-terminal; Ribulose bisphosphate carboxylase, large subunit, ferrodoxin-like N-terminal; Ribulose bisphosphate carboxylase, large subunit, N-terminal;
P27065	305	K	rbcL; ribulose-bisphosphate carboxylase large chain [EC:4.1.1.39]	122.52	_QK(su)NHGIHFR_	-0.21517	2	618.815	.A........K..........	cytosol	carbohydrate biosynthetic process; single-organism biosynthetic process; photosynthesis, dark reaction; single-organism process; biosynthetic process; primary metabolic process; carbohydrate metabolic process; organic substance biosynthetic process; cellular metabolic process; cellular biosynthetic process; organic substance metabolic process; single-organism carbohydrate metabolic process; metab…	organelle; intracellular membrane-bounded organelle; intracellular organelle; cell part; intracellular; cytoplasm; intracellular part; membrane-bounded organelle; cell; plastid; cytoplasmic part; chloroplast;	magnesium ion binding; catalytic activity; carbon-carbon lyase activity; binding; ribulose-bisphosphate carboxylase activity; ion binding; carboxy-lyase activity; lyase activity; metal ion binding; cation binding; monooxygenase activity; oxidoreductase activity;	K01601	rbcL; ribulose-bisphosphate carboxylase large chain [EC:4.1.1.39]	sly00630 Glyoxylate and dicarboxylate metabolism - Solanum lycopersicum (tomato); sly01200 Carbon metabolism - Solanum lycopersicum (tomato); sly00710 Carbon fixation in photosynthetic organisms - Solanum lycopersicum (tomato); sly01100 Metabolic pathways - Solanum lycopersicum (tomato);	IPR000685; IPR017443; IPR017444;	Ribulose bisphosphate carboxylase, large subunit, C-terminal; Ribulose bisphosphate carboxylase, large subunit, ferrodoxin-like N-terminal; Ribulose bisphosphate carboxylase, large subunit, N-terminal;
P27065	334	K	rbcL; ribulose-bisphosphate carboxylase large chain [EC:4.1.1.39]	119.38	_M(ox)SGGDHIHSGTVVGK(su)LEGER_	-0.89954	4	546.26		cytosol	carbohydrate biosynthetic process; single-organism biosynthetic process; photosynthesis, dark reaction; single-organism process; biosynthetic process; primary metabolic process; carbohydrate metabolic process; organic substance biosynthetic process; cellular metabolic process; cellular biosynthetic process; organic substance metabolic process; single-organism carbohydrate metabolic process; metab…	organelle; intracellular membrane-bounded organelle; intracellular organelle; cell part; intracellular; cytoplasm; intracellular part; membrane-bounded organelle; cell; plastid; cytoplasmic part; chloroplast;	magnesium ion binding; catalytic activity; carbon-carbon lyase activity; binding; ribulose-bisphosphate carboxylase activity; ion binding; carboxy-lyase activity; lyase activity; metal ion binding; cation binding; monooxygenase activity; oxidoreductase activity;	K01601	rbcL; ribulose-bisphosphate carboxylase large chain [EC:4.1.1.39]	sly00630 Glyoxylate and dicarboxylate metabolism - Solanum lycopersicum (tomato); sly01200 Carbon metabolism - Solanum lycopersicum (tomato); sly00710 Carbon fixation in photosynthetic organisms - Solanum lycopersicum (tomato); sly01100 Metabolic pathways - Solanum lycopersicum (tomato);	IPR000685; IPR017443; IPR017444;	Ribulose bisphosphate carboxylase, large subunit, C-terminal; Ribulose bisphosphate carboxylase, large subunit, ferrodoxin-like N-terminal; Ribulose bisphosphate carboxylase, large subunit, N-terminal;
P27522	176	K	LHCA3; light-harvesting complex I chlorophyll a/b binding protein 3	77.185	_FQDWAK(su)PGSM(ox)GK_	-0.21395	2	734.332		chloroplast	cellular protein metabolic process; photosynthesis, light reaction; primary metabolic process; cellular metabolic process; organic substance metabolic process; metabolic process; generation of precursor metabolites and energy; protein-chromophore linkage; cellular macromolecule metabolic process; photosynthesis, light harvesting; cellular protein modification process; protein metabolic process; m…	membrane; chloroplast thylakoid membrane; chloroplast part; chloroplast thylakoid; cytoplasm; thylakoid membrane; intrinsic component of membrane; macromolecular complex; intracellular part; cell; organelle part; membrane part; cell part; intracellular; plastid thylakoid membrane; membrane-bounded organelle; plastid; intracellular organelle; photosystem II; intracellular organelle part; plastid p…	organic cyclic compound binding; heterocyclic compound binding; binding; ion binding; cation binding; metal ion binding; tetrapyrrole binding; chlorophyll binding;	K08909	LHCA3; light-harvesting complex I chlorophyll a/b binding protein 3	sly00196 Photosynthesis - antenna proteins - Solanum lycopersicum (tomato);	IPR023329;	Chlorophyll a/b binding protein domain;
P27522	213	K	LHCA3; light-harvesting complex I chlorophyll a/b binding protein 3	49.266	_GLGGSGDPAYPGGPLFNPLGFGK(su)DEK_	3.1779	3	883.094		chloroplast	cellular protein metabolic process; photosynthesis, light reaction; primary metabolic process; cellular metabolic process; organic substance metabolic process; metabolic process; generation of precursor metabolites and energy; protein-chromophore linkage; cellular macromolecule metabolic process; photosynthesis, light harvesting; cellular protein modification process; protein metabolic process; m…	membrane; chloroplast thylakoid membrane; chloroplast part; chloroplast thylakoid; cytoplasm; thylakoid membrane; intrinsic component of membrane; macromolecular complex; intracellular part; cell; organelle part; membrane part; cell part; intracellular; plastid thylakoid membrane; membrane-bounded organelle; plastid; intracellular organelle; photosystem II; intracellular organelle part; plastid p…	organic cyclic compound binding; heterocyclic compound binding; binding; ion binding; cation binding; metal ion binding; tetrapyrrole binding; chlorophyll binding;	K08909	LHCA3; light-harvesting complex I chlorophyll a/b binding protein 3	sly00196 Photosynthesis - antenna proteins - Solanum lycopersicum (tomato);	IPR023329;	Chlorophyll a/b binding protein domain;
P27525	53	K	LHCB6; light-harvesting complex II chlorophyll a/b binding protein 6	88.819	_K(su)SWIPAVK_	1.167	2	514.792	.......A..K..........	chloroplast	cellular protein metabolic process; photosynthesis, light reaction; primary metabolic process; cellular metabolic process; organic substance metabolic process; metabolic process; generation of precursor metabolites and energy; protein-chromophore linkage; cellular macromolecule metabolic process; photosynthesis, light harvesting; cellular protein modification process; macromolecule metabolic proc…	membrane; chloroplast thylakoid membrane; chloroplast part; cytoplasm; chloroplast thylakoid; thylakoid membrane; intrinsic component of membrane; macromolecular complex; intracellular part; cell; organelle part; membrane part; intracellular; cell part; plastid thylakoid membrane; membrane-bounded organelle; plastid; intracellular organelle; photosystem II; intracellular organelle part; plastid p…	organic cyclic compound binding; heterocyclic compound binding; chlorophyll binding; tetrapyrrole binding; binding;	K08917	LHCB6; light-harvesting complex II chlorophyll a/b binding protein 6	sly00196 Photosynthesis - antenna proteins - Solanum lycopersicum (tomato); sly01100 Metabolic pathways - Solanum lycopersicum (tomato);	IPR023329;	Chlorophyll a/b binding protein domain;
P29795	110	K	psbP; photosystem II oxygen-evolving enhancer protein 2	58.885	_WNPSK(su)EVEYPGQVLR_	0.90777	2	951.473		chloroplast	response to stress; defense response to bacterium; defense response to other organism; response to external biotic stimulus; response to stimulus; cellular metabolic process; response to other organism; multi-organism process; response to biotic stimulus; response to external stimulus; metabolic process; defense response; cellular process; response to bacterium; photosynthesis;	membrane; chloroplast thylakoid membrane; extrinsic component of membrane; chloroplast part; cytoplasm; chloroplast thylakoid; photosystem II oxygen evolving complex; thylakoid membrane; macromolecular complex; intracellular part; cell; chloroplast envelope; organelle part; catalytic complex; membrane part; intracellular; cell part; plastid thylakoid membrane; membrane-bounded organelle; plastid;…	organic cyclic compound binding; heterocyclic compound binding; RNA binding; poly-pyrimidine tract binding; binding; ion binding; nucleic acid binding; cation binding; metal ion binding; calcium ion binding; poly(U) RNA binding; single-stranded RNA binding;	K02717	psbP; photosystem II oxygen-evolving enhancer protein 2	sly00195 Photosynthesis - Solanum lycopersicum (tomato); sly01100 Metabolic pathways - Solanum lycopersicum (tomato);	IPR016123;	Mog1/PsbP, alpha/beta/alpha sandwich;
P29795	215	K	psbP; photosystem II oxygen-evolving enhancer protein 2	108.71	_TADGDEGGK(su)HQLITATVNDGK_	0.70236	2	1114.03		chloroplast	response to stress; defense response to bacterium; defense response to other organism; response to external biotic stimulus; response to stimulus; cellular metabolic process; response to other organism; multi-organism process; response to biotic stimulus; response to external stimulus; metabolic process; defense response; cellular process; response to bacterium; photosynthesis;	membrane; chloroplast thylakoid membrane; extrinsic component of membrane; chloroplast part; cytoplasm; chloroplast thylakoid; photosystem II oxygen evolving complex; thylakoid membrane; macromolecular complex; intracellular part; cell; chloroplast envelope; organelle part; catalytic complex; membrane part; intracellular; cell part; plastid thylakoid membrane; membrane-bounded organelle; plastid;…	organic cyclic compound binding; heterocyclic compound binding; RNA binding; poly-pyrimidine tract binding; binding; ion binding; nucleic acid binding; cation binding; metal ion binding; calcium ion binding; poly(U) RNA binding; single-stranded RNA binding;	K02717	psbP; photosystem II oxygen-evolving enhancer protein 2	sly00195 Photosynthesis - Solanum lycopersicum (tomato); sly01100 Metabolic pathways - Solanum lycopersicum (tomato);	IPR016123;	Mog1/PsbP, alpha/beta/alpha sandwich;
P29795	232	K	psbP; photosystem II oxygen-evolving enhancer protein 2	63.091	_LYICK(su)AQAGDKR_	0.26167	3	508.261	..........K......R...	chloroplast	response to stress; defense response to bacterium; defense response to other organism; response to external biotic stimulus; response to stimulus; cellular metabolic process; response to other organism; multi-organism process; response to biotic stimulus; response to external stimulus; metabolic process; defense response; cellular process; response to bacterium; photosynthesis;	membrane; chloroplast thylakoid membrane; extrinsic component of membrane; chloroplast part; cytoplasm; chloroplast thylakoid; photosystem II oxygen evolving complex; thylakoid membrane; macromolecular complex; intracellular part; cell; chloroplast envelope; organelle part; catalytic complex; membrane part; intracellular; cell part; plastid thylakoid membrane; membrane-bounded organelle; plastid;…	organic cyclic compound binding; heterocyclic compound binding; RNA binding; poly-pyrimidine tract binding; binding; ion binding; nucleic acid binding; cation binding; metal ion binding; calcium ion binding; poly(U) RNA binding; single-stranded RNA binding;	K02717	psbP; photosystem II oxygen-evolving enhancer protein 2	sly00195 Photosynthesis - Solanum lycopersicum (tomato); sly01100 Metabolic pathways - Solanum lycopersicum (tomato);	IPR016123;	Mog1/PsbP, alpha/beta/alpha sandwich;
P30264	149	K	katE; catalase [EC:1.11.1.6]	61.344	_DAK(su)SFPDTIR_	-3.0629	2	625.307	..........K......R...	cytosol	response to stress; oxidation-reduction process; single-organism catabolic process; single-organism cellular process; single-organism process; response to stimulus; cellular metabolic process; metabolic process; hydrogen peroxide metabolic process; reactive oxygen species metabolic process; single-organism metabolic process; response to oxidative stress; cellular catabolic process; hydrogen perox…	organelle; intracellular membrane-bounded organelle; intracellular organelle; cell part; intracellular; peroxisome; microbody; cytoplasm; intracellular part; cell; membrane-bounded organelle; cytoplasmic part;	organic cyclic compound binding; heterocyclic compound binding; heme binding; catalytic activity; binding; ion binding; antioxidant activity; cation binding; metal ion binding; catalase activity; peroxidase activity; tetrapyrrole binding; oxidoreductase activity; oxidoreductase activity, acting on peroxide as acceptor;	K03781	katE; catalase [EC:1.11.1.6]	sly00380 Tryptophan metabolism - Solanum lycopersicum (tomato); sly01110 Biosynthesis of secondary metabolites - Solanum lycopersicum (tomato); sly00630 Glyoxylate and dicarboxylate metabolism - Solanum lycopersicum (tomato); sly01130 Biosynthesis of antibiotics - Solanum lycopersicum (tomato); sly04146 Peroxisome - Solanum lycopersicum (tomato);	IPR020835; IPR011614; IPR010582;	Catalase-like domain; Catalase core domain; Catalase immune-responsive domain;
P30264	429	K	katE; catalase [EC:1.11.1.6]	76.332	_ENNFK(su)QAGER_	0.33188	2	646.797	..........K......R...	cytosol	response to stress; oxidation-reduction process; single-organism catabolic process; single-organism cellular process; single-organism process; response to stimulus; cellular metabolic process; metabolic process; hydrogen peroxide metabolic process; reactive oxygen species metabolic process; single-organism metabolic process; response to oxidative stress; cellular catabolic process; hydrogen perox…	organelle; intracellular membrane-bounded organelle; intracellular organelle; cell part; intracellular; peroxisome; microbody; cytoplasm; intracellular part; cell; membrane-bounded organelle; cytoplasmic part;	organic cyclic compound binding; heterocyclic compound binding; heme binding; catalytic activity; binding; ion binding; antioxidant activity; cation binding; metal ion binding; catalase activity; peroxidase activity; tetrapyrrole binding; oxidoreductase activity; oxidoreductase activity, acting on peroxide as acceptor;	K03781	katE; catalase [EC:1.11.1.6]	sly00380 Tryptophan metabolism - Solanum lycopersicum (tomato); sly01110 Biosynthesis of secondary metabolites - Solanum lycopersicum (tomato); sly00630 Glyoxylate and dicarboxylate metabolism - Solanum lycopersicum (tomato); sly01130 Biosynthesis of antibiotics - Solanum lycopersicum (tomato); sly04146 Peroxisome - Solanum lycopersicum (tomato);	IPR020835; IPR011614; IPR010582;	Catalase-like domain; Catalase core domain; Catalase immune-responsive domain;
P49215	44	K	RP-S17e; small subunit ribosomal protein S17e	54.343	_ILEEVAIIPSK(su)R_	3.276	2	734.424		nuclear	cellular protein metabolic process; biosynthetic process; primary metabolic process; cellular metabolic process; organic substance biosynthetic process; cellular biosynthetic process; organic substance metabolic process; metabolic process; cellular macromolecule biosynthetic process; cellular macromolecule metabolic process; gene expression; macromolecule metabolic process; protein metabolic proc…	membrane; cell periphery; small ribosomal subunit; cytoplasm; macromolecular complex; intracellular part; cell; organelle part; non-membrane-bounded organelle; membrane-enclosed lumen; intracellular organelle lumen; ribosomal subunit; intracellular; cell part; cytosolic part; membrane-bounded organelle; organelle lumen; cytosolic ribosome; intracellular organelle; ribosome; intracellular non-memb…	structural constituent of ribosome; structural molecule activity;	K02962	RP-S17e; small subunit ribosomal protein S17e	sly03010 Ribosome - Solanum lycopersicum (tomato);
P54773	164	K	psbS; photosystem II 22kDa protein	87.388	_GK(su)FVDDPTPPTGLEK_	-0.93624	2	850.923	.A........K..........	vacuolar membrane	plastid organization; cellular component organization; response to light stimulus; response to abiotic stimulus; single-organism cellular process; single-organism membrane organization; single-organism process; plastid membrane organization; energy quenching; response to stimulus; cellular metabolic process; thylakoid membrane organization; nonphotochemical quenching; metabolic process; organelle…	membrane; chloroplast thylakoid membrane; chloroplast part; cytoplasm; chloroplast thylakoid; thylakoid membrane; intrinsic component of membrane; macromolecular complex; intracellular part; cell; organelle part; membrane part; intracellular; cell part; plastid thylakoid membrane; membrane-bounded organelle; plastid; intracellular organelle; photosystem II; intracellular organelle part; plastid p…		K03542	psbS; photosystem II 22kDa protein	sly00195 Photosynthesis - Solanum lycopersicum (tomato); sly01100 Metabolic pathways - Solanum lycopersicum (tomato);	IPR023329;	Chlorophyll a/b binding protein domain;
P93206	130	K	14-3-3 protein 6	62.714	_VFYLK(su)M(ox)K_	-0.24265	2	522.775	.A........K..........	chloroplast			protein domain specific binding; protein binding; binding;	K06630			IPR023410;	14-3-3 domain;
Q01412	53	K	Uncharacterized protein	48.794	_LYNSNNIK(su)K_	-0.21288	2	597.312	..K.......K..........	extracellular	metabolic process; defense response; carbohydrate metabolic process; primary metabolic process; response to stimulus; response to stress; organic substance metabolic process;	extracellular space; extracellular region part; extracellular region;	beta-glucosidase activity; glucosidase activity; glucan endo-1,3-beta-D-glucosidase activity; hydrolase activity, hydrolyzing O-glycosyl compounds; hydrolase activity; catalytic activity; hydrolase activity, acting on glycosyl bonds;				IPR017853; IPR013781;	Glycoside hydrolase superfamily; Glycoside hydrolase, catalytic domain;
Q01413	331	K	Glucan endo-1,3-beta-glucosidase B	57.174	_HFGM(ox)FSPNK(su)QPK_	1.3098	3	511.91		vacuolar membrane	defense response to fungus, incompatible interaction; response to fungus; response to osmotic stress; response to stress; response to abiotic stimulus; defense response to other organism; immune system process; response to external biotic stimulus; response to salt stress; carbohydrate metabolic process; primary metabolic process; response to stimulus; response to other organism; innate immune re…	membrane; intracellular organelle; bounding membrane of organelle; external encapsulating structure; organelle membrane; cell periphery; cytoplasm; intracellular organelle part; intracellular part; cell; organelle part; intracellular membrane-bounded organelle; organelle; cell part; intracellular; vacuolar part; vacuole; vacuolar membrane; cell wall; membrane-bounded organelle; cytoplasmic part;	beta-glucosidase activity; glucosidase activity; glucan endo-1,3-beta-D-glucosidase activity; hydrolase activity, hydrolyzing O-glycosyl compounds; hydrolase activity; catalytic activity; hydrolase activity, acting on glycosyl bonds;				IPR017853; IPR013781;	Glycoside hydrolase superfamily; Glycoside hydrolase, catalytic domain;
Q2MI49	37	K	psaC; photosystem I subunit VII	74.165	_AK(su)QIASAPR_	-0.17591	2	521.288	..........K......R...	chloroplast	photosynthetic electron transport in photosystem I; metabolic process; generation of precursor metabolites and energy; single-organism metabolic process; oxidation-reduction process; single-organism cellular process; single-organism process; electron transport chain; photosynthesis, light reaction; photosynthetic electron transport chain; cellular process; cellular metabolic process; photosynthes…	intracellular organelle; membrane; chloroplast thylakoid membrane; chloroplast part; cytoplasm; intracellular organelle part; chloroplast thylakoid; thylakoid membrane; macromolecular complex; plastid part; intracellular part; cell; organelle part; chloroplast; photosynthetic membrane; photosystem; intracellular membrane-bounded organelle; organelle; membrane part; intracellular; cell part; thyla…	electron carrier activity; catalytic activity; iron-sulfur cluster binding; binding; ion binding; cation binding; metal ion binding; 4 iron, 4 sulfur cluster binding; oxidoreductase activity; metal cluster binding;	K02691	psaC; photosystem I subunit VII	sly00195 Photosynthesis - Solanum lycopersicum (tomato); sly01100 Metabolic pathways - Solanum lycopersicum (tomato);	IPR017896;	4Fe-4S ferredoxin-type, iron-sulphur binding domain;
Q2MI70	6	K	petD; cytochrome b6-f complex subunit 4	54.259	_K(su)PDLNDPVLR_	0.21321	2	633.838		plasma membrane	metabolic process; generation of precursor metabolites and energy; single-organism metabolic process; oxidation-reduction process; single-organism cellular process; electron transport chain; single-organism process; photosynthesis, light reaction; photosynthetic electron transport chain; cellular process; cellular metabolic process; photosynthesis;	intracellular organelle; membrane; chloroplast thylakoid membrane; chloroplast part; cytoplasm; intracellular organelle part; chloroplast thylakoid; thylakoid membrane; intrinsic component of membrane; plastid part; intracellular part; cell; integral component of membrane; organelle part; chloroplast; photosynthetic membrane; intracellular membrane-bounded organelle; organelle; membrane part; int…	electron carrier activity; electron transporter, transferring electrons within cytochrome b6/f complex of photosystem II activity; electron transporter, transferring electrons within the cyclic electron transport pathway of photosynthesis activity; catalytic activity; oxidoreductase activity;	K02637	petD; cytochrome b6-f complex subunit 4	sly00195 Photosynthesis - Solanum lycopersicum (tomato); sly01100 Metabolic pathways - Solanum lycopersicum (tomato);	IPR005798;	Cytochrome b/b6, C-terminal;
Q2MI75	438	K	psbB; photosystem II CP47 chlorophyll apoprotein	111.61	_ATLK(su)SDGVFR_	-0.35016	2	597.312	.......A..K..........	plasma membrane	oxidation-reduction process; single-organism cellular process; cellular protein metabolic process; single-organism process; photosynthesis, light reaction; primary metabolic process; cellular metabolic process; organic substance metabolic process; metabolic process; generation of precursor metabolites and energy; single-organism metabolic process; protein-chromophore linkage; cellular macromolecu…	membrane; chloroplast thylakoid membrane; chloroplast part; cytoplasm; chloroplast thylakoid; thylakoid membrane; intrinsic component of membrane; macromolecular complex; intracellular part; cell; organelle part; intracellular; cell part; membrane part; plastid thylakoid membrane; membrane-bounded organelle; plastid; intracellular organelle; photosystem II; intracellular organelle part; plastid p…	organic cyclic compound binding; heterocyclic compound binding; chlorophyll binding; tetrapyrrole binding; binding;	K02704	psbB; photosystem II CP47 chlorophyll apoprotein	sly00195 Photosynthesis - Solanum lycopersicum (tomato); sly01100 Metabolic pathways - Solanum lycopersicum (tomato);
Q2MI87	131	K	petA; apocytochrome f	77.42	_EK(su)IGNLSFQSYRPNK_	-0.12407	3	627.655		mitochondria	single-organism process; metabolic process; cellular metabolic process; cellular process; oxidation-reduction process; single-organism metabolic process; photosynthesis;	intracellular organelle; membrane; chloroplast thylakoid membrane; integral component of thylakoid membrane; chloroplast part; cytoplasm; intracellular organelle part; chloroplast thylakoid; thylakoid membrane; intrinsic component of membrane; plastid part; intracellular part; cell; integral component of membrane; organelle part; chloroplast; photosynthetic membrane; intracellular membrane-bounde…	organic cyclic compound binding; heterocyclic compound binding; electron carrier activity; heme binding; iron ion binding; transition metal ion binding; binding; ion binding; cation binding; metal ion binding; tetrapyrrole binding;	K02634	petA; apocytochrome f	sly00195 Photosynthesis - Solanum lycopersicum (tomato); sly01100 Metabolic pathways - Solanum lycopersicum (tomato);	IPR024094; IPR024058; IPR011054;	Cytochrome f large domain; Cytochrome f transmembrane anchor; Rudiment single hybrid motif;
Q2MI87	156	K	petA; apocytochrome f	45.28	_TNILVVGPVPGK(su)K_	2.641	2	711.422		mitochondria	single-organism process; metabolic process; cellular metabolic process; cellular process; oxidation-reduction process; single-organism metabolic process; photosynthesis;	intracellular organelle; membrane; chloroplast thylakoid membrane; integral component of thylakoid membrane; chloroplast part; cytoplasm; intracellular organelle part; chloroplast thylakoid; thylakoid membrane; intrinsic component of membrane; plastid part; intracellular part; cell; integral component of membrane; organelle part; chloroplast; photosynthetic membrane; intracellular membrane-bounde…	organic cyclic compound binding; heterocyclic compound binding; electron carrier activity; heme binding; iron ion binding; transition metal ion binding; binding; ion binding; cation binding; metal ion binding; tetrapyrrole binding;	K02634	petA; apocytochrome f	sly00195 Photosynthesis - Solanum lycopersicum (tomato); sly01100 Metabolic pathways - Solanum lycopersicum (tomato);	IPR024094; IPR024058; IPR011054;	Cytochrome f large domain; Cytochrome f transmembrane anchor; Rudiment single hybrid motif;
Q2MI93	17	K	ATPF1B; F-type H+-transporting ATPase subunit beta [EC:3.6.3.14]	97.293	_INPTTSGSGVSTLEK(su)K_	0.59524	2	859.944		chloroplast	nucleoside metabolic process; purine nucleoside metabolic process; purine ribonucleoside monophosphate metabolic process; nucleotide metabolic process; energy coupled proton transmembrane transport, against electrochemical gradient; single-organism process; biosynthetic process; nucleoside biosynthetic process; purine ribonucleoside biosynthetic process; ribonucleoside monophosphate biosynthetic …	membrane; chloroplast thylakoid membrane; chloroplast part; cytoplasm; chloroplast thylakoid; thylakoid membrane; macromolecular complex; intracellular part; cell; organelle part; proton-transporting ATP synthase complex, catalytic core F(1); intracellular; cell part; membrane part; plastid thylakoid membrane; membrane-bounded organelle; plastid; intracellular organelle; intracellular organelle p…	ATPase activity, coupled to transmembrane movement of ions; nucleoside phosphate binding; primary active transmembrane transporter activity; substrate-specific transporter activity; ATPase activity, coupled to transmembrane movement of ions, rotational mechanism; hydrolase activity, acting on acid anhydrides; monovalent inorganic cation transmembrane transporter activity; hydrolase activity; hydr…	K02112	ATPF1B; F-type H+-transporting ATPase subunit beta [EC:3.6.3.14]	sly00195 Photosynthesis - Solanum lycopersicum (tomato); sly00190 Oxidative phosphorylation - Solanum lycopersicum (tomato); sly01100 Metabolic pathways - Solanum lycopersicum (tomato);	IPR000793; IPR004100; IPR003593; IPR000194; IPR027417; IPR024034;	ATPase, F1/V1/A1 complex, alpha/beta subunit, C-terminal; ATPase, F1 complex alpha/beta subunit, N-terminal domain; AAA+ ATPase domain; ATPase, F1/V1/A1 complex, alpha/beta subunit, nucleotide-binding domain; P-loop containing nucleoside triphosphate hydrolase; ATPase, F1 complex beta subunit/V1 complex, C-terminal;
Q2MI93	224	K	ATPF1B; F-type H+-transporting ATPase subunit beta [EC:3.6.3.14]	88.282	_ESGVINK(su)ENIAESK_	2.318	2	809.402	...K......K..........	chloroplast	nucleoside metabolic process; purine nucleoside metabolic process; purine ribonucleoside monophosphate metabolic process; nucleotide metabolic process; energy coupled proton transmembrane transport, against electrochemical gradient; single-organism process; biosynthetic process; nucleoside biosynthetic process; purine ribonucleoside biosynthetic process; ribonucleoside monophosphate biosynthetic …	membrane; chloroplast thylakoid membrane; chloroplast part; cytoplasm; chloroplast thylakoid; thylakoid membrane; macromolecular complex; intracellular part; cell; organelle part; proton-transporting ATP synthase complex, catalytic core F(1); intracellular; cell part; membrane part; plastid thylakoid membrane; membrane-bounded organelle; plastid; intracellular organelle; intracellular organelle p…	ATPase activity, coupled to transmembrane movement of ions; nucleoside phosphate binding; primary active transmembrane transporter activity; substrate-specific transporter activity; ATPase activity, coupled to transmembrane movement of ions, rotational mechanism; hydrolase activity, acting on acid anhydrides; monovalent inorganic cation transmembrane transporter activity; hydrolase activity; hydr…	K02112	ATPF1B; F-type H+-transporting ATPase subunit beta [EC:3.6.3.14]	sly00195 Photosynthesis - Solanum lycopersicum (tomato); sly00190 Oxidative phosphorylation - Solanum lycopersicum (tomato); sly01100 Metabolic pathways - Solanum lycopersicum (tomato);	IPR000793; IPR004100; IPR003593; IPR000194; IPR027417; IPR024034;	ATPase, F1/V1/A1 complex, alpha/beta subunit, C-terminal; ATPase, F1 complex alpha/beta subunit, N-terminal domain; AAA+ ATPase domain; ATPase, F1/V1/A1 complex, alpha/beta subunit, nucleotide-binding domain; P-loop containing nucleoside triphosphate hydrolase; ATPase, F1 complex beta subunit/V1 complex, C-terminal;
Q2MI93	497	K	ATPF1B; F-type H+-transporting ATPase subunit beta [EC:3.6.3.14]	72.29	_AMNLEMESNLK(su)K_	2.365	2	754.36		chloroplast	nucleoside metabolic process; purine nucleoside metabolic process; purine ribonucleoside monophosphate metabolic process; nucleotide metabolic process; energy coupled proton transmembrane transport, against electrochemical gradient; single-organism process; biosynthetic process; nucleoside biosynthetic process; purine ribonucleoside biosynthetic process; ribonucleoside monophosphate biosynthetic …	membrane; chloroplast thylakoid membrane; chloroplast part; cytoplasm; chloroplast thylakoid; thylakoid membrane; macromolecular complex; intracellular part; cell; organelle part; proton-transporting ATP synthase complex, catalytic core F(1); intracellular; cell part; membrane part; plastid thylakoid membrane; membrane-bounded organelle; plastid; intracellular organelle; intracellular organelle p…	ATPase activity, coupled to transmembrane movement of ions; nucleoside phosphate binding; primary active transmembrane transporter activity; substrate-specific transporter activity; ATPase activity, coupled to transmembrane movement of ions, rotational mechanism; hydrolase activity, acting on acid anhydrides; monovalent inorganic cation transmembrane transporter activity; hydrolase activity; hydr…	K02112	ATPF1B; F-type H+-transporting ATPase subunit beta [EC:3.6.3.14]	sly00195 Photosynthesis - Solanum lycopersicum (tomato); sly00190 Oxidative phosphorylation - Solanum lycopersicum (tomato); sly01100 Metabolic pathways - Solanum lycopersicum (tomato);	IPR000793; IPR004100; IPR003593; IPR000194; IPR027417; IPR024034;	ATPase, F1/V1/A1 complex, alpha/beta subunit, C-terminal; ATPase, F1 complex alpha/beta subunit, N-terminal domain; AAA+ ATPase domain; ATPase, F1/V1/A1 complex, alpha/beta subunit, nucleotide-binding domain; P-loop containing nucleoside triphosphate hydrolase; ATPase, F1 complex beta subunit/V1 complex, C-terminal;
Q2MIA0	11	K	psaA; photosystem I P700 chlorophyll a apoprotein A1	118.21	_SPEPEVK(su)ILVDRDPVK_	-2.5624	3	641.014		plasma membrane	metabolic process; protein-chromophore linkage; cellular macromolecule metabolic process; cellular protein metabolic process; cellular protein modification process; macromolecule metabolic process; protein metabolic process; protein modification process; macromolecule modification; primary metabolic process; cellular metabolic process; cellular process; photosynthesis; organic substance metabolic…	membrane; chloroplast thylakoid membrane; chloroplast part; cytoplasm; chloroplast thylakoid; thylakoid membrane; macromolecular complex; intrinsic component of membrane; intracellular part; cell; organelle part; membrane part; intracellular; cell part; plastid thylakoid membrane; membrane-bounded organelle; plastid; intracellular organelle; intracellular organelle part; plastid part; integral co…	magnesium ion binding; ion binding; 4 iron, 4 sulfur cluster binding; chlorophyll binding; oxidoreductase activity; electron carrier activity; heterocyclic compound binding; organic cyclic compound binding; catalytic activity; binding; iron-sulfur cluster binding; cation binding; metal ion binding; tetrapyrrole binding; metal cluster binding;	K02689	psaA; photosystem I P700 chlorophyll a apoprotein A1	sly00195 Photosynthesis - Solanum lycopersicum (tomato); sly01100 Metabolic pathways - Solanum lycopersicum (tomato);
Q2MIA0	327	K	psaA; photosystem I P700 chlorophyll a apoprotein A1	56.339	_DILEAHK(su)GPFTGQGHK_	-1.7682	3	612.308	........A.K..........	plasma membrane	metabolic process; protein-chromophore linkage; cellular macromolecule metabolic process; cellular protein metabolic process; cellular protein modification process; macromolecule metabolic process; protein metabolic process; protein modification process; macromolecule modification; primary metabolic process; cellular metabolic process; cellular process; photosynthesis; organic substance metabolic…	membrane; chloroplast thylakoid membrane; chloroplast part; cytoplasm; chloroplast thylakoid; thylakoid membrane; macromolecular complex; intrinsic component of membrane; intracellular part; cell; organelle part; membrane part; intracellular; cell part; plastid thylakoid membrane; membrane-bounded organelle; plastid; intracellular organelle; intracellular organelle part; plastid part; integral co…	magnesium ion binding; ion binding; 4 iron, 4 sulfur cluster binding; chlorophyll binding; oxidoreductase activity; electron carrier activity; heterocyclic compound binding; organic cyclic compound binding; catalytic activity; binding; iron-sulfur cluster binding; cation binding; metal ion binding; tetrapyrrole binding; metal cluster binding;	K02689	psaA; photosystem I P700 chlorophyll a apoprotein A1	sly00195 Photosynthesis - Solanum lycopersicum (tomato); sly01100 Metabolic pathways - Solanum lycopersicum (tomato);
Q2MIA0	707	K	psaA; photosystem I P700 chlorophyll a apoprotein A1	98.04	_LK(su)VAPATQPR_	-0.16294	2	590.838		plasma membrane	metabolic process; protein-chromophore linkage; cellular macromolecule metabolic process; cellular protein metabolic process; cellular protein modification process; macromolecule metabolic process; protein metabolic process; protein modification process; macromolecule modification; primary metabolic process; cellular metabolic process; cellular process; photosynthesis; organic substance metabolic…	membrane; chloroplast thylakoid membrane; chloroplast part; cytoplasm; chloroplast thylakoid; thylakoid membrane; macromolecular complex; intrinsic component of membrane; intracellular part; cell; organelle part; membrane part; intracellular; cell part; plastid thylakoid membrane; membrane-bounded organelle; plastid; intracellular organelle; intracellular organelle part; plastid part; integral co…	magnesium ion binding; ion binding; 4 iron, 4 sulfur cluster binding; chlorophyll binding; oxidoreductase activity; electron carrier activity; heterocyclic compound binding; organic cyclic compound binding; catalytic activity; binding; iron-sulfur cluster binding; cation binding; metal ion binding; tetrapyrrole binding; metal cluster binding;	K02689	psaA; photosystem I P700 chlorophyll a apoprotein A1	sly00195 Photosynthesis - Solanum lycopersicum (tomato); sly01100 Metabolic pathways - Solanum lycopersicum (tomato);
[truncated: 41 more rows]
