# Supplementary material for: Proteome-Wide Identification of Lysine Succinylation in the Proteins of Tomato (Solanum lycopersicum)
Source: PLoS One. 2016 Feb 1;11(2):e0147586. doi: 10.1371/journal.pone.0147586 (PMC4734689; doi:10.1371/journal.pone.0147586)
Supplement: S2 Table — (XLS) [file pone.0147586.s005.xls]

## Sheet: Table S2
Table S2 GO enrichment analysis of the identified succinylated proteins in tomato
GO Terms Level 1	GO Terms Description	Mapping	Background	All Mapping	All Background	Fold Enrichment	Fisher' exact Pvalue
Molecular Function	chlorophyll binding	10	55	177	18259	18.76	1.13856e-10
	cofactor binding	25	583	177	18259	4.42	4.45603e-10
	oxidoreductase activity, acting on the aldehyde or oxo group of donors	9	70	177	18259	13.26	2.4128e-08
	coenzyme binding	16	389	177	18259	4.24	1.28904e-06
	oxidoreductase activity, acting on the aldehyde or oxo group of donors, NAD or NADP as acceptor	6	50	177	18259	12.38	8.50427e-06
	oxidoreductase activity, acting on the CH-OH group of donors, NAD or NADP as acceptor	10	177	177	18259	5.83	9.04689e-06
Biological Process	generation of precursor metabolites and energy	40	325	177	13849	9.63	0
	response to metal ion	33	341	177	13849	7.57	0
	small molecule metabolic process	64	1221	177	13849	4.1	0
	photosynthesis	28	273	177	13849	8.02	0
	response to inorganic substance	34	581	177	13849	4.58	2.25153e-13
	organic acid metabolic process	48	746	177	13849	5.03	6.00631e-13
	photosynthesis, light reaction	17	141	177	13849	9.43	2.71372e-12
	energy derivation by oxidation of organic compounds	14	106	177	13849	10.33	7.01199e-11
	purine-containing compound metabolic process	14	191	177	13849	5.74	1.57231e-07
	single-organism catabolic process	17	288	177	13849	4.62	1.66903e-07
	glycosyl compound metabolic process	13	214	177	13849	4.75	3.67052e-06
