# Supplementary material for: Proteome-Wide Identification of Lysine Succinylation in the Proteins of Tomato (Solanum lycopersicum)
Source: PLoS One. 2016 Feb 1;11(2):e0147586. doi: 10.1371/journal.pone.0147586 (PMC4734689; doi:10.1371/journal.pone.0147586)
Supplement: S3 Table — (XLS) [file pone.0147586.s006.xls]

## Sheet: Table S3
Table S3 KEGG pathway enrichment analysis of the identified succinylated proteins in tomato
KEGG pathway	Mapping	Background	All Mapping	All Background	Fold enrichment	Fisher'exact Test P_value
sly01110 Biosynthesis of secondary metabolites	51	1029	132	4705	1.77	7.09171e-06
sly01100 Metabolic pathways	104	1959	132	4705	1.89	1.12706e-18
sly00280 Valine, leucine and isoleucine degradation	6	58	132	4705	3.69	0.00532407
sly01130 Biosynthesis of antibiotics	46	442	132	4705	3.71	3.10751e-13
sly00250 Alanine, aspartate and glutamate metabolism	6	56	132	4705	3.82	0.00447019
sly01230 Biosynthesis of amino acids	26	236	132	4705	3.93	8.97779e-10
sly00190 Oxidative phosphorylation	15	132	132	4705	4.05	3.127e-06
sly00030 Pentose phosphate pathway	6	50	132	4705	4.28	0.00250929
sly00620 Pyruvate metabolism	11	90	132	4705	4.36	3.51317e-05
sly01210 2-Oxocarboxylic acid metabolism	8	63	132	4705	4.53	0.000327877
sly00010 Glycolysis / Gluconeogenesis	16	125	132	4705	4.56	2.75921e-07
sly00260 Glycine, serine and threonine metabolism	10	67	132	4705	5.32	1.36644e-05
sly01200 Carbon metabolism	49	248	132	4705	7.04	1e-20
sly00670 One carbon pool by folate	4	19	132	4705	7.5	0.00165346
sly00630 Glyoxylate and dicarboxylate metabolism	17	64	132	4705	9.47	7.47291e-13
sly00196 Photosynthesis	7	26	132	4705	9.6	4.91875e-06
sly00195 Photosynthesis	23	85	132	4705	9.64	1e-20
sly00710 Carbon fixation in photosynthetic organisms	24	77	132	4705	11.11	1e-20
sly00020 Citrate cycle (TCA cycle)	19	56	132	4705	12.09	1e-20
